# Supplementary material for: Meta-analysis reveals obesity associated gut microbial alteration patterns and reproducible contributors of functional shift
Source: Gut Microbes. 2024 Jan 24;16(1):2304900. doi: 10.1080/19490976.2024.2304900 (PMC10810176; doi:10.1080/19490976.2024.2304900)
Supplement: Supplemental Material [file KGMI_A_2304900_SM8867.zip › Table S1.xlsx]

## Sheet: Abbreviation
This file contains sample metadata information included in our study
Abbreviation:
NGT=Normal glucose tolerance
IGT= Impaired glucose toletrance
T2D=Type2 diabetes
MS = Metabolic Syndrome

## Sheet: China_1
SampleID/RunID	BMI	Type	Sex	Age	Comorbidity	Average_readlength(bp)	#reads	Data(Gb)	Country	Sequencing_platform
ERR2017596	21.93	control	female	60	NGT	196	43308007	10.0606	China	Illumina HiSeq 2000
ERR2017520	21.88	control	male	71	NGT	196	74990198	17.1388	China	Illumina HiSeq 2000
ERR2017485	21.7778	control	female	66	NGT	197	58302434	12.9536	China	Illumina HiSeq 2000
ERR2017461	21.72	control	male	74	NGT	192	63407751	15.9644	China	Illumina HiSeq 2000
ERR2017512	21.6128	control	male	64	NGT	197	59797696	13.3331	China	Illumina HiSeq 2000
ERR2017427	21.56	control	female	55	NGT	157	31394709	8.64716	China	Illumina HiSeq 2000
ERR2017436	21.55	control	male	55	NGT	157	25297264	7.05529	China	Illumina HiSeq 2000
ERR2017514	21.4903	control	female	62	NGT	197	56443764	12.5754	China	Illumina HiSeq 2000
ERR2017466	21.48	control	male	84	NGT	193	73109665	18.3479	China	Illumina HiSeq 2000
ERR2017571	21.48	control	male	61	NGT	193	56169520	13.9714	China	Illumina HiSeq 2000
ERR2017499	21.3333	control	female	69	NGT	197	69956462	15.6567	China	Illumina HiSeq 2000
ERR2017449	21.33	control	female	60	NGT	177	46602914	9.72129	China	Illumina HiSeq 2000
ERR2017562	21.26	control	female	56	NGT	194	48535858	11.6427	China	Illumina HiSeq 2000
ERR2017507	21.2585	control	male	59	NGT	197	60761400	13.4824	China	Illumina HiSeq 2000
ERR2017594	21.21	control	female	62	NGT	196	58835990	13.6501	China	Illumina HiSeq 2000
ERR2017549	21.1	control	female	57	NGT	195	58511703	13.8502	China	Illumina HiSeq 2000
ERR2017424	21.08	control	female	50	NGT	157	33924599	9.37909	China	Illumina HiSeq 2000
ERR2017432	21.08	control	female	45	NGT	157	32157564	8.91494	China	Illumina HiSeq 2000
ERR2017463	21.08	control	female	72	NGT	194	68475173	16.8723	China	Illumina HiSeq 2000
ERR2017569	21.08	control	female	62	NGT	194	65238357	16.1581	China	Illumina HiSeq 2000
ERR2017573	21.01	control	male	63	NGT	193	59454129	14.8823	China	Illumina HiSeq 2000
ERR2017533	20.96	control	female	63	NGT	193	69490569	17.4222	China	Illumina HiSeq 2000
ERR2017487	20.8117	control	female	56	NGT	197	54151252	12.0481	China	Illumina HiSeq 2000
ERR2017453	20.81	control	female	56	NGT	178	35129790	6.99039	China	Illumina HiSeq 2000
ERR2017546	20.8	control	male	66	NGT	195	69545195	16.7862	China	Illumina HiSeq 2000
ERR2017417	20.76	control	male	69	NGT	157	29899928	8.28534	China	Illumina HiSeq 2000
ERR2017530	20.7	control	female	69	NGT	196	71723511	16.5385	China	Illumina HiSeq 2000
ERR2017455	20.45	control	male	59	NGT	177	49513100	10.573	China	Illumina HiSeq 2000
ERR2017592	20.31	control	female	59	NGT	196	53846811	12.4602	China	Illumina HiSeq 2000
ERR2017508	20.202	control	male	63	NGT	197	66136814	14.6478	China	Illumina HiSeq 2000
ERR2017444	20.2	control	female	60	NGT	178	39481919	8.10488	China	Illumina HiSeq 2000
ERR2017447	20.02	control	male	40	NGT	178	44986237	9.293	China	Illumina HiSeq 2000
ERR2017529	20	control	male	79	NGT	196	81452507	18.7989	China	Illumina HiSeq 2000
ERR2017554	20	control	female	63	NGT	195	57299273	13.434	China	Illumina HiSeq 2000
ERR2017584	20	control	female	56	NGT	195	59817926	14.0112	China	Illumina HiSeq 2000
ERR2017469	19.56	control	female	65	NGT	192	52540696	13.2132	China	Illumina HiSeq 2000
ERR2017525	19.56	control	female	70	NGT	194	71662842	17.3937	China	Illumina HiSeq 2000
ERR2017482	19.487	control	male	60	NGT	197	57742406	12.9586	China	Illumina HiSeq 2000
ERR2017421	19.48	control	female	54	NGT	155	30882827	8.89088	China	Illumina HiSeq 2000
ERR2017544	19.48	control	female	56	NGT	194	51212185	12.4515	China	Illumina HiSeq 2000
ERR2017590	19.36	control	male	61	NGT	196	58864040	13.8104	China	Illumina HiSeq 2000
ERR2017420	19.23	control	female	56	NGT	156	31929834	9.0435	China	Illumina HiSeq 2000
ERR2017538	18.83	control	female	NA	NGT	195	59769578	14.0799	China	Illumina HiSeq 2000
ERR2017577	18.82	control	male	65	NGT	195	61088091	14.7395	China	Illumina HiSeq 2000
ERR2017570	18.79	control	female	61	NGT	194	65420772	15.9815	China	Illumina HiSeq 2000
ERR2017494	65.7462	obese	female	57	NGT	195	47045422	11.1614	China	Illumina HiSeq 2000
ERR2017560	62.883	obese	female	61	NGT	198	35648501	7.53804	China	Illumina HiSeq 2000
ERR2017486	59.5825	obese	female	57	NGT	197	59724764	13.2508	China	Illumina HiSeq 2000
ERR2017589	50.321	obese	female	57	NGT	196	57803482	13.5724	China	Illumina HiSeq 2000
ERR2017535	43.56	obese	female	58	NGT	195	65560226	15.8679	China	Illumina HiSeq 2000
ERR2017539	38.872	obese	male	NA	NGT	195	57399317	13.3777	China	Illumina HiSeq 2000
ERR2017524	32.05	obese	female	79	NGT	194	62142578	15.1452	China	Illumina HiSeq 2000
ERR2017534	32.05	obese	female	56	NGT	193	59852534	14.917	China	Illumina HiSeq 2000
ERR2017537	32.03	obese	male	57	NGT	193	72190062	17.8836	China	Illumina HiSeq 2000
ERR2017426	31.4	obese	male	40	NGT	157	25771902	7.18192	China	Illumina HiSeq 2000
ERR2017523	30.12	obese	male	66	NGT	193	51483300	12.8885	China	Illumina HiSeq 2000
ERR2017445	29.64	obese	female	46	NGT	177	51049799	10.6838	China	Illumina HiSeq 2000
ERR2017452	29.38	obese	male	57	NGT	178	35493479	7.19437	China	Illumina HiSeq 2000
ERR2017568	28.89	obese	male	107	NGT	195	62403150	14.5122	China	Illumina HiSeq 2000
ERR2017468	28.76	obese	female	69	NGT	195	72913723	17.699	China	Illumina HiSeq 2000
ERR2017579	28.673	obese	female	NA	NGT	195	53448066	12.4103	China	Illumina HiSeq 2000
ERR2017565	28.08	obese	male	59	NGT	195	52740690	12.4411	China	Illumina HiSeq 2000
ERR2017587	28.07	obese	female	60	NGT	195	59343176	14.0592	China	Illumina HiSeq 2000
ERR2017504	27.6817	obese	male	57	NGT	197	48547398	10.843	China	Illumina HiSeq 2000
ERR2017550	27.55	obese	male	58	NGT	195	55594320	13.1417	China	Illumina HiSeq 2000
ERR2017576	27.55	obese	female	NA	NGT	194	56206695	13.6655	China	Illumina HiSeq 2000
ERR2017548	27.43	obese	female	58	NGT	195	55816083	13.1965	China	Illumina HiSeq 2000
ERR2017567	27.34	obese	female	57	NGT	195	60586031	14.4358	China	Illumina HiSeq 2000
ERR2017593	27.24	obese	female	54	NGT	196	56330015	12.9219	China	Illumina HiSeq 2000
ERR2017484	27.0716	obese	male	70	NGT	197	58641110	13.183	China	Illumina HiSeq 2000
ERR2017519	27.06	obese	female	80	NGT	196	74634737	17.1589	China	Illumina HiSeq 2000
ERR2017572	27.06	obese	female	62	NGT	194	41891261	9.97662	China	Illumina HiSeq 2000
ERR2017441	26.99	obese	female	56	NGT	177	70424864	14.475	China	Illumina HiSeq 2000
ERR2017551	26.96	obese	female	58	NGT	196	48991295	11.4243	China	Illumina HiSeq 2000
ERR2017500	26.81	obese	male	65	NGT	196	64471140	14.7181	China	Illumina HiSeq 2000
ERR2017454	26.77	obese	male	53	NGT	177	49411506	10.5541	China	Illumina HiSeq 2000
ERR2017415	26.67	obese	female	53	NGT	158	35300678	9.64091	China	Illumina HiSeq 2000
ERR2017434	26.67	obese	female	53	NGT	156	31866524	8.95016	China	Illumina HiSeq 2000
ERR2017575	26.3	obese	male	61	NGT	194	64607013	15.9385	China	Illumina HiSeq 2000
ERR2017578	26.14	obese	female	NA	NGT	196	56825938	13.0328	China	Illumina HiSeq 2000
ERR2017574	26.04	obese	female	62	NGT	193	60634430	15.1281	China	Illumina HiSeq 2000
ERR2017588	26.04	obese	female	55	NGT	196	52197901	12.0832	China	Illumina HiSeq 2000
ERR2017435	26	obese	female	52	NGT	156	31980133	9.01611	China	Illumina HiSeq 2000

## Sheet: China_2
SampleID	Type	Average_readlength(bp)	#reads	Data(Gb)	Country	Sequencing_platform
ERR1190788	control	196	69772370	18.8797	China	Illumina HiSeq 2500
ERR1190787	control	187	51364498	16.0392	China	Illumina HiSeq 2500
ERR1190786	control	188	63592588	19.6729	China	Illumina HiSeq 2500
ERR1190785	control	190	72308812	21.9127	China	Illumina HiSeq 2500
ERR1190784	control	191	74907480	22.639	China	Illumina HiSeq 2500
ERR1190783	control	190	72978096	22.1937	China	Illumina HiSeq 2500
ERR1190782	control	190	74565203	22.5997	China	Illumina HiSeq 2500
ERR1190781	control	189	70938828	21.8631	China	Illumina HiSeq 2500
ERR1190780	control	191	67687734	20.1613	China	Illumina HiSeq 2500
ERR1190779	control	187	56160547	17.1169	China	Illumina HiSeq 2500
ERR1190778	control	189	68176539	20.7908	China	Illumina HiSeq 2500
ERR1190777	control	187	65275391	20.2321	China	Illumina HiSeq 2500
ERR1190776	control	196	51079249	13.8681	China	Illumina HiSeq 2500
ERR1190775	control	190	65190701	19.3624	China	Illumina HiSeq 2500
ERR1190774	control	189	73564956	22.2688	China	Illumina HiSeq 2500
ERR1190773	control	190	74173720	22.2915	China	Illumina HiSeq 2500
ERR1190772	control	187	71959904	22.4014	China	Illumina HiSeq 2500
ERR1190771	control	190	68173355	20.6167	China	Illumina HiSeq 2500
ERR1190770	control	189	80184662	24.3823	China	Illumina HiSeq 2500
ERR1190769	control	187	59978721	18.7117	China	Illumina HiSeq 2500
ERR1190705	control	197	50371809	13.2621	China	Illumina HiSeq 2500
ERR1190704	control	197	55242435	14.2323	China	Illumina HiSeq 2500
ERR1190703	control	197	47938075	12.2626	China	Illumina HiSeq 2500
ERR1190702	control	197	52246456	13.372	China	Illumina HiSeq 2500
ERR1190701	control	197	47461151	12.1188	China	Illumina HiSeq 2500
ERR1190700	control	197	49953182	12.7118	China	Illumina HiSeq 2500
ERR1190699	control	197	51272575	12.7743	China	Illumina HiSeq 2500
ERR1190698	control	197	49238213	12.2555	China	Illumina HiSeq 2500
ERR1190697	control	197	58711828	15.2603	China	Illumina HiSeq 2500
ERR1190696	control	197	40878627	10.2157	China	Illumina HiSeq 2500
ERR1190695	control	198	52200335	12.9205	China	Illumina HiSeq 2500
ERR1190694	control	197	41003001	10.2565	China	Illumina HiSeq 2500
ERR1190693	control	198	49539036	12.3257	China	Illumina HiSeq 2500
ERR1190692	control	198	44477967	10.8828	China	Illumina HiSeq 2500
ERR1190691	control	198	45323416	11.2173	China	Illumina HiSeq 2500
ERR1190690	control	198	49346821	12.0369	China	Illumina HiSeq 2500
ERR1190689	control	195	41170547	10.9894	China	Illumina HiSeq 2500
ERR1190688	control	198	42261421	10.4326	China	Illumina HiSeq 2500
ERR1190687	control	197	44464468	10.9355	China	Illumina HiSeq 2500
ERR1190686	control	198	51718175	12.7024	China	Illumina HiSeq 2500
ERR1190685	control	198	48922987	11.9562	China	Illumina HiSeq 2500
ERR1190684	control	196	49248904	12.9467	China	Illumina HiSeq 2500
ERR1190683	control	198	41567042	10.1594	China	Illumina HiSeq 2500
ERR1190682	control	198	43314709	10.5868	China	Illumina HiSeq 2500
ERR1190681	control	198	44858339	10.929	China	Illumina HiSeq 2500
ERR1190680	control	198	40021441	9.8891	China	Illumina HiSeq 2500
ERR1190679	control	198	42421945	10.3411	China	Illumina HiSeq 2500
ERR1190678	control	197	50451406	13.141	China	Illumina HiSeq 2500
ERR1190677	control	197	59201427	15.3744	China	Illumina HiSeq 2500
ERR1190676	control	197	57519389	14.8638	China	Illumina HiSeq 2500
ERR1190675	control	196	52074654	13.6813	China	Illumina HiSeq 2500
ERR1190674	control	195	51257401	13.667	China	Illumina HiSeq 2500
ERR1190673	control	196	48346222	12.7591	China	Illumina HiSeq 2500
ERR1190672	control	196	47345212	12.4887	China	Illumina HiSeq 2500
ERR1190671	control	197	46992062	11.772	China	Illumina HiSeq 2500
ERR1190670	control	197	55090506	13.7637	China	Illumina HiSeq 2500
ERR1190669	control	197	49405445	12.3558	China	Illumina HiSeq 2500
ERR1190668	control	198	44398898	11.041	China	Illumina HiSeq 2500
ERR1190667	control	198	50093329	12.4125	China	Illumina HiSeq 2500
ERR1190666	control	197	45071588	11.4572	China	Illumina HiSeq 2500
ERR1190665	control	197	47681312	12.1549	China	Illumina HiSeq 2500
ERR1190664	control	197	43486747	11.2279	China	Illumina HiSeq 2500
ERR1190663	control	197	43672189	11.1046	China	Illumina HiSeq 2500
ERR1190662	control	197	42086468	10.7365	China	Illumina HiSeq 2500
ERR1190661	control	197	49415779	12.6489	China	Illumina HiSeq 2500
ERR1190660	control	197	50137470	13.1055	China	Illumina HiSeq 2500
ERR1190659	control	197	55713566	14.4972	China	Illumina HiSeq 2500
ERR1190658	control	197	52368384	13.7642	China	Illumina HiSeq 2500
ERR1190657	control	197	59024009	15.4426	China	Illumina HiSeq 2500
ERR1190656	control	197	47364846	12.4291	China	Illumina HiSeq 2500
ERR1190655	control	197	48798827	12.5641	China	Illumina HiSeq 2500
ERR1190654	control	197	50476312	13.0443	China	Illumina HiSeq 2500
ERR1190653	control	197	47352351	12.1263	China	Illumina HiSeq 2500
ERR1190652	control	197	48386086	12.3205	China	Illumina HiSeq 2500
ERR1190651	control	197	55531516	14.1258	China	Illumina HiSeq 2500
ERR1190650	control	197	56273912	14.6241	China	Illumina HiSeq 2500
ERR1190649	control	197	44486253	11.514	China	Illumina HiSeq 2500
ERR1190648	control	196	47337018	12.2992	China	Illumina HiSeq 2500
ERR1190647	control	197	53731818	13.8341	China	Illumina HiSeq 2500
ERR1190646	control	197	49086066	12.6376	China	Illumina HiSeq 2500
ERR1190645	control	196	22997604	6.12258	China	Illumina HiSeq 2500
ERR1190644	control	197	55103062	14.2034	China	Illumina HiSeq 2500
ERR1190643	control	197	48942368	12.5064	China	Illumina HiSeq 2500
ERR1190642	control	197	46095574	11.8831	China	Illumina HiSeq 2500
ERR1190641	control	196	43896697	11.5257	China	Illumina HiSeq 2500
ERR1190640	control	197	53840391	13.9397	China	Illumina HiSeq 2500
ERR1190639	control	197	60444481	15.7605	China	Illumina HiSeq 2500
ERR1190638	control	196	54873757	14.4098	China	Illumina HiSeq 2500
ERR1190637	control	196	42629950	11.239	China	Illumina HiSeq 2500
ERR1190636	control	198	38849210	9.65195	China	Illumina HiSeq 2500
ERR1190635	control	197	46043479	11.673	China	Illumina HiSeq 2500
ERR1190634	control	197	54667975	13.8015	China	Illumina HiSeq 2500
ERR1190633	control	198	54112905	13.5709	China	Illumina HiSeq 2500
ERR1190632	control	197	42698966	10.7942	China	Illumina HiSeq 2500
ERR1190631	control	197	47039997	11.8634	China	Illumina HiSeq 2500
ERR1190630	control	198	54622233	13.7562	China	Illumina HiSeq 2500
ERR1190629	control	197	56319023	14.7917	China	Illumina HiSeq 2500
ERR1190628	control	196	48410072	12.8614	China	Illumina HiSeq 2500
ERR1190627	control	197	45198321	11.3645	China	Illumina HiSeq 2500
ERR1190626	control	196	62027763	16.3262	China	Illumina HiSeq 2500
ERR1190625	control	197	62067530	16.3502	China	Illumina HiSeq 2500
ERR1190624	control	196	51029024	13.4886	China	Illumina HiSeq 2500
ERR1190623	control	197	48317756	12.2249	China	Illumina HiSeq 2500
ERR1190622	control	197	50612557	12.8003	China	Illumina HiSeq 2500
ERR1190621	control	197	47912143	12.1825	China	Illumina HiSeq 2500
ERR1190768	obese	191	50238212	14.599	China	Illumina HiSeq 2500
ERR1190767	obese	190	52696966	15.4773	China	Illumina HiSeq 2500
ERR1190766	obese	195	64638221	17.5108	China	Illumina HiSeq 2500
ERR1190765	obese	195	63116985	17.088	China	Illumina HiSeq 2500
ERR1190764	obese	196	56000387	14.9833	China	Illumina HiSeq 2500
ERR1190763	obese	196	53912729	12.4596	China	Illumina HiSeq 2500
ERR1190762	obese	195	51734366	14.362	China	Illumina HiSeq 2500
ERR1190761	obese	195	65222724	18.1649	China	Illumina HiSeq 2500
ERR1190760	obese	195	62062754	17.3109	China	Illumina HiSeq 2500
ERR1190759	obese	195	63067399	17.5631	China	Illumina HiSeq 2500
ERR1190758	obese	196	58214414	15.395	China	Illumina HiSeq 2500
ERR1190757	obese	195	49177140	13.196	China	Illumina HiSeq 2500
ERR1190756	obese	196	54502254	14.2477	China	Illumina HiSeq 2500
ERR1190755	obese	197	52688829	13.3504	China	Illumina HiSeq 2500
ERR1190754	obese	197	55082379	14.1078	China	Illumina HiSeq 2500
ERR1190753	obese	197	52527716	13.385	China	Illumina HiSeq 2500
ERR1190752	obese	197	47649063	12.1112	China	Illumina HiSeq 2500
ERR1190751	obese	197	42960936	10.8171	China	Illumina HiSeq 2500
ERR1190750	obese	198	48385153	11.9837	China	Illumina HiSeq 2500
ERR1190749	obese	197	49616732	12.8073	China	Illumina HiSeq 2500
ERR1190748	obese	197	51192367	13.1398	China	Illumina HiSeq 2500
ERR1190726	obese	197	53662214	14.0839	China	Illumina HiSeq 2500
ERR1190725	obese	197	48832491	13.094	China	Illumina HiSeq 2500
ERR1190724	obese	197	56508027	14.8963	China	Illumina HiSeq 2500
ERR1190723	obese	197	60497314	16.2137	China	Illumina HiSeq 2500
ERR1190722	obese	197	57214956	15.1718	China	Illumina HiSeq 2500
ERR1190721	obese	197	51709869	13.7481	China	Illumina HiSeq 2500
ERR1190720	obese	197	58082053	15.3815	China	Illumina HiSeq 2500
ERR1190719	obese	196	56945213	15.2734	China	Illumina HiSeq 2500
ERR1190717	obese	197	57649555	15.3221	China	Illumina HiSeq 2500
ERR1190716	obese	197	51959800	13.8857	China	Illumina HiSeq 2500
ERR1190713	obese	198	44383276	10.8899	China	Illumina HiSeq 2500
ERR1190711	obese	198	47398491	11.5413	China	Illumina HiSeq 2500
ERR1190609	obese	197	53148908	13.7465	China	Illumina HiSeq 2500
ERR1190608	obese	197	56040524	14.5696	China	Illumina HiSeq 2500
ERR1190607	obese	197	48495137	12.2917	China	Illumina HiSeq 2500
ERR1190606	obese	197	59617355	15.3779	China	Illumina HiSeq 2500
ERR1190605	obese	197	46113577	11.7251	China	Illumina HiSeq 2500
ERR1190604	obese	197	44379470	11.325	China	Illumina HiSeq 2500
ERR1190603	obese	197	44020694	11.1887	China	Illumina HiSeq 2500
ERR1190602	obese	197	50170088	12.698	China	Illumina HiSeq 2500
ERR1190601	obese	196	53427446	14.1165	China	Illumina HiSeq 2500
ERR1190600	obese	196	55577699	14.6727	China	Illumina HiSeq 2500
ERR1190599	obese	197	53886445	14.2314	China	Illumina HiSeq 2500
ERR1190598	obese	197	57539794	14.9897	China	Illumina HiSeq 2500
ERR1190597	obese	197	53179635	13.7899	China	Illumina HiSeq 2500
ERR1190596	obese	197	60293440	15.9222	China	Illumina HiSeq 2500
ERR1190595	obese	197	51348881	13.0093	China	Illumina HiSeq 2500
ERR1190594	obese	197	52108830	13.2684	China	Illumina HiSeq 2500
ERR1190593	obese	197	54568317	13.7916	China	Illumina HiSeq 2500
ERR1190592	obese	197	46272861	11.9224	China	Illumina HiSeq 2500
ERR1190591	obese	197	41960129	10.668	China	Illumina HiSeq 2500
ERR1190590	obese	197	43276443	10.9849	China	Illumina HiSeq 2500
ERR1190589	obese	197	48396614	12.0759	China	Illumina HiSeq 2500
ERR1190588	obese	198	47321752	11.7521	China	Illumina HiSeq 2500
ERR1190586	obese	198	42938368	10.5159	China	Illumina HiSeq 2500
ERR1190585	obese	198	46618504	11.4518	China	Illumina HiSeq 2500
ERR1190584	obese	197	44669258	11.0312	China	Illumina HiSeq 2500
ERR1190583	obese	197	54616835	13.8469	China	Illumina HiSeq 2500
ERR1190582	obese	198	53754986	13.5845	China	Illumina HiSeq 2500
ERR1190581	obese	197	53609984	13.6716	China	Illumina HiSeq 2500
ERR1190580	obese	197	48200534	12.2785	China	Illumina HiSeq 2500
ERR1190579	obese	197	42305903	10.7566	China	Illumina HiSeq 2500
ERR1190578	obese	197	52698130	13.3693	China	Illumina HiSeq 2500
ERR1190577	obese	197	51902220	13.1006	China	Illumina HiSeq 2500
ERR1190576	obese	197	54949787	14.4375	China	Illumina HiSeq 2500
ERR1190575	obese	197	46918569	11.9306	China	Illumina HiSeq 2500
ERR1190574	obese	197	47262196	12.0695	China	Illumina HiSeq 2500
ERR1190573	obese	197	57869705	14.9082	China	Illumina HiSeq 2500
ERR1190572	obese	197	52300821	13.5778	China	Illumina HiSeq 2500
ERR1190571	obese	196	49088241	12.8674	China	Illumina HiSeq 2500
ERR1190570	obese	197	52311309	13.5415	China	Illumina HiSeq 2500
ERR1190569	obese	197	60308460	15.5474	China	Illumina HiSeq 2500
ERR1190568	obese	197	50021630	12.8494	China	Illumina HiSeq 2500
ERR1190566	obese	197	49715776	12.7061	China	Illumina HiSeq 2500
ERR1190565	obese	197	54050979	13.7236	China	Illumina HiSeq 2500
ERR1190563	obese	197	49919111	12.7627	China	Illumina HiSeq 2500
ERR1190562	obese	197	51434693	13.1176	China	Illumina HiSeq 2500
ERR1190561	obese	196	48904031	12.8434	China	Illumina HiSeq 2500
ERR1190560	obese	197	45151851	11.7359	China	Illumina HiSeq 2500
ERR1190559	obese	197	51942139	13.5327	China	Illumina HiSeq 2500
ERR1190558	obese	197	56280247	14.4941	China	Illumina HiSeq 2500
ERR1190557	obese	197	50278174	13.1165	China	Illumina HiSeq 2500
ERR1190556	obese	197	46997863	12.2613	China	Illumina HiSeq 2500
ERR1190555	obese	196	50545023	13.4597	China	Illumina HiSeq 2500
ERR1190554	obese	196	50659212	13.444	China	Illumina HiSeq 2500
ERR1190553	obese	196	44565087	11.8642	China	Illumina HiSeq 2500
ERR1190551	obese	196	54038889	14.4388	China	Illumina HiSeq 2500
ERR1190550	obese	197	42151463	10.6906	China	Illumina HiSeq 2500
ERR1190547	obese	197	44602370	11.31	China	Illumina HiSeq 2500
ERR1190546	obese	197	46977373	11.8176	China	Illumina HiSeq 2500
ERR1190545	obese	195	37233090	9.68745	China	Illumina HiSeq 2500
ERR1190544	obese	198	50158295	12.5382	China	Illumina HiSeq 2500
ERR1190543	obese	197	40739707	10.1104	China	Illumina HiSeq 2500
ERR1190542	obese	198	48434913	11.9151	China	Illumina HiSeq 2500
ERR1190540	obese	198	44525731	10.9403	China	Illumina HiSeq 2500
ERR1190539	obese	198	42025961	10.1496	China	Illumina HiSeq 2500
ERR1190538	obese	198	43391890	10.7202	China	Illumina HiSeq 2500
ERR1190537	obese	196	45516799	11.889	China	Illumina HiSeq 2500
ERR1190536	obese	196	47228975	12.3518	China	Illumina HiSeq 2500
ERR1190535	obese	197	48979960	12.5269	China	Illumina HiSeq 2500
ERR1190534	obese	198	41897799	10.3097	China	Illumina HiSeq 2500
ERR1190533	obese	198	51016997	12.7958	China	Illumina HiSeq 2500
ERR1190532	obese	196	53521571	13.8349	China	Illumina HiSeq 2500

## Sheet: Denmark
SampleID/RunID	BMI	Type	Sex	Age	Comorbidity	Average_readlength(bp)	#reads	Data (Gb)	Country	Sequencing_platform
MH0003	33.19	obese	male	69	NGT	75	69136400	5.19	Denmark	Illumina Genome Analyzer II
MH0004	31.18	obese	male	59	NGT	44	55829800	2.46	Denmark	Illumina Genome Analyzer II
MH0005	21.68	control	male	64	NGT	44	50704800	2.23	Denmark	Illumina Genome Analyzer II
MH0006	22.38	control	female	59	NGT	44/75	188437600	12.6	Denmark	Illumina Genome Analyzer II
MH0007	33.6	obese	male	69	NGT	44	50719800	2.23	Denmark	Illumina Genome Analyzer II
MH0008	24.35	control	male	59	NGT	44	51411000	2.26	Denmark	Illumina Genome Analyzer II
MH0010	33.27	obese	male	64	NGT	44	52218200	2.3	Denmark	Illumina Genome Analyzer II
MH0011	22.31	control	female	0	NGT	75	79208000	5.94	Denmark	Illumina Genome Analyzer II
MH0012	32.1	obese	female	42	NGT	75	221338200	16.6	Denmark	Illumina Genome Analyzer II
MH0013	20.46	control	male	54	NGT	44	50257200	2.21	Denmark	Illumina Genome Analyzer II
MH0014	38.49	obese	female	54	NGT	75	77468200	5.81	Denmark	Illumina Genome Analyzer II
MH0016	30.5	obese	female	49	NGT	75	76178600	5.71	Denmark	Illumina Genome Analyzer II
MH0017	21.81	control	male	64	NGT	44	45557200	2	Denmark	Illumina Genome Analyzer II
MH0018	31.37	obese	male	49	NGT	44	45081400	1.98	Denmark	Illumina Genome Analyzer II
MH0019	20.01	control	female	44	NGT	44	49229400	2.17	Denmark	Illumina Genome Analyzer II
MH0020	33.23	obese	female	63	NGT	75	66964400	5.02	Denmark	Illumina Genome Analyzer II
MH0022	24.42	control	male	64	NGT	44	46415000	2.04	Denmark	Illumina Genome Analyzer II
MH0023	31.74	obese	male	69	NGT	44	48598400	2.14	Denmark	Illumina Genome Analyzer II
MH0024	22.72	control	female	59	NGT	75	64097000	4.3	Denmark	Illumina Genome Analyzer II
MH0025	34.2	obese	female	49	NGT	75	62948000	4.22	Denmark	Illumina Genome Analyzer II
MH0026	37.32	obese	female	49	NGT	75	49812000	3.74	Denmark	Illumina Genome Analyzer II
MH0027	23.07	control	female	59	NGT	44	45190000	1.99	Denmark	Illumina Genome Analyzer II
MH0028	22.7	control	female	44	NGT	75	63652000	4.25	Denmark	Illumina Genome Analyzer II
MH0030	35.21	obese	male	59	NGT	75	62148800	4.18	Denmark	Illumina Genome Analyzer II
MH0031	22.34	control	male	69	NGT	75	67460600	4.54	Denmark	Illumina Genome Analyzer II
MH0032	35.28	obese	male	69	NGT	75	58822400	3.93	Denmark	Illumina Genome Analyzer II
MH0033	31.95	obese	female	59	NGT	75	67543400	5.07	Denmark	Illumina Genome Analyzer II
MH0034	39.97	obese	male	54	NGT	75	94636800	7.1	Denmark	Illumina Genome Analyzer II
MH0035	22.66	control	male	49	NGT	75	72306000	5.42	Denmark	Illumina Genome Analyzer II
MH0036	30.74	obese	male	64	NGT	75	71764000	5.38	Denmark	Illumina Genome Analyzer II
MH0037	24.02	control	male	44	NGT	75	64247400	4.82	Denmark	Illumina Genome Analyzer II
MH0038	21.97	control	female	54	NGT	75	74210800	5.57	Denmark	Illumina Genome Analyzer II
MH0039	23.07	control	male	58	NGT	75	70466000	5.28	Denmark	Illumina Genome Analyzer II
MH0040	20.87	control	female	67	NGT	75	62661200	4.7	Denmark	Illumina Genome Analyzer II
MH0041	23.17	control	male	59	NGT	75	64246800	4.82	Denmark	Illumina Genome Analyzer II
MH0042	24.46	control	male	49	NGT	75	72568200	5.44	Denmark	Illumina Genome Analyzer II
MH0043	23.72	control	male	69	NGT	75	74479600	5.59	Denmark	Illumina Genome Analyzer II
MH0044	24.48	control	male	64	NGT	75	67124400	5.03	Denmark	Illumina Genome Analyzer II
MH0046	23.74	control	male	54	NGT	75	62539800	4.69	Denmark	Illumina Genome Analyzer II
MH0047	30.4	obese	female	69	NGT	75	35355400	2.65	Denmark	Illumina Genome Analyzer II
MH0048	19.4	control	female	54	NGT	75	42923600	3.22	Denmark	Illumina Genome Analyzer II
MH0049	35.52	obese	female	44	NGT	75	40444200	3.03	Denmark	Illumina Genome Analyzer II
MH0051	23.15	control	female	69	NGT	75	41911800	3.14	Denmark	Illumina Genome Analyzer II
MH0052	33.18	obese	female	49	NGT	75	39538000	2.97	Denmark	Illumina Genome Analyzer II
MH0053	32.7	obese	female	49	NGT	75	60788600	4.56	Denmark	Illumina Genome Analyzer II
MH0054	20.31	control	male	49	NGT	75	62086000	4.66	Denmark	Illumina Genome Analyzer II
MH0055	30.29	obese	male	59	NGT	75	65444600	4.91	Denmark	Illumina Genome Analyzer II
MH0057	32.98	obese	female	54	NGT	75	64021000	4.8	Denmark	Illumina Genome Analyzer II
MH0058	22.04	control	female	54	NGT	75	68286800	5.12	Denmark	Illumina Genome Analyzer II
MH0059	33.27	obese	male	59	NGT	75	61574600	4.62	Denmark	Illumina Genome Analyzer II
MH0060	23.52	control	male	54	NGT	75	60156000	4.51	Denmark	Illumina Genome Analyzer II
MH0061	30.12	obese	female	69	NGT	75	69261600	5.19	Denmark	Illumina Genome Analyzer II
MH0062	37.54	obese	female	49	NGT	75	57128400	4.28	Denmark	Illumina Genome Analyzer II
MH0063	30.23	obese	male	59	NGT	75	70215000	5.27	Denmark	Illumina Genome Analyzer II
MH0064	23.18	control	female	54	NGT	75	67747800	5.08	Denmark	Illumina Genome Analyzer II
MH0066	20.79	control	female	44	NGT	75	57234200	4.29	Denmark	Illumina Genome Analyzer II
MH0067	21.07	control	male	54	NGT	75	68699200	5.15	Denmark	Illumina Genome Analyzer II
MH0069	36.71	obese	female	59	NGT	75	97568600	7.32	Denmark	Illumina Genome Analyzer II
MH0070	22.69	control	male	49	NGT	75	69670400	5.23	Denmark	Illumina Genome Analyzer II
MH0072	40.21	obese	female	64	NGT	75	89101800	6.68	Denmark	Illumina Genome Analyzer II
MH0073	32.49	obese	male	54	NGT	75	71179400	5.34	Denmark	Illumina Genome Analyzer II
MH0074	20.46	control	female	49	NGT	75	67143600	5.04	Denmark	Illumina Genome Analyzer II
MH0075	30.55	obese	male	64	NGT	75	69195400	5.19	Denmark	Illumina Genome Analyzer II
MH0077	24.92	control	female	49	NGT	75	70381000	5.28	Denmark	Illumina Genome Analyzer II
MH0079	19.97	control	female	64	NGT	75	38011600	2.85	Denmark	Illumina Genome Analyzer II
MH0080	18.59	control	female	59	NGT	75	58220800	4.37	Denmark	Illumina Genome Analyzer II
MH0082	22.56	control	female	59	NGT	75	68130400	5.11	Denmark	Illumina Genome Analyzer II
MH0086	21.59	control	female	59	NGT	75	78495800	5.89	Denmark	Illumina Genome Analyzer II

## Sheet: GBR
SampleID/RunID	BMI	Type	Sex	Age	Comorbidity	Average_readlength(bp)	#reads	Data(Gb)	Country	Sequencing_platform
ERR4341951	21.1652	control	female	50	NA	151	27624223	NA	GBR	IlluminaNovaSeq
ERR4341942	19.9058	control	female	27	NA	151	41217381	NA	GBR	IlluminaNovaSeq
ERR4341930	34.3725	obese	female	58	NA	151	24497849	NA	GBR	IlluminaNovaSeq
ERR4341928	34.6962	obese	male	52	NA	151	24144694	NA	GBR	IlluminaNovaSeq
ERR4341927	21.0272	control	female	47	NA	151	26303300	NA	GBR	IlluminaNovaSeq
ERR4341924	20.3801	control	female	32	NA	151	35743738	NA	GBR	IlluminaNovaSeq
ERR4341922	19.8053	control	male	38	NA	151	25686916	NA	GBR	IlluminaNovaSeq
ERR4341921	33.1778	obese	female	63	NA	151	31623420	NA	GBR	IlluminaNovaSeq
ERR4341918	19.113	control	female	37	NA	151	23271435	NA	GBR	IlluminaNovaSeq
ERR4341917	20.4089	control	female	61	NA	151	27156288	NA	GBR	IlluminaNovaSeq
ERR4341916	34.2187	obese	female	37	NA	151	33871954	NA	GBR	IlluminaNovaSeq
ERR4341915	31.7248	obese	female	50	NA	151	25091639	NA	GBR	IlluminaNovaSeq
ERR4341913	30.5891	obese	female	40	NA	151	23987147	NA	GBR	IlluminaNovaSeq
ERR4341908	20.7371	control	female	54	NA	151	23796009	NA	GBR	IlluminaNovaSeq
ERR4341903	19.8828	control	female	40	NA	151	28211980	NA	GBR	IlluminaNovaSeq
ERR4341901	31.751	obese	female	31	NA	151	30965929	NA	GBR	IlluminaNovaSeq
ERR4341899	33.1237	obese	female	51	NA	151	30916748	NA	GBR	IlluminaNovaSeq
ERR4341893	19.5269	control	female	50	NA	151	25838507	NA	GBR	IlluminaNovaSeq
ERR4341888	31.3759	obese	male	47	NA	151	31822564	NA	GBR	IlluminaNovaSeq
ERR4341882	31.0925	obese	male	40	NA	151	26972958	NA	GBR	IlluminaNovaSeq
ERR4341881	18.948	control	female	47	NA	151	32747494	NA	GBR	IlluminaNovaSeq
ERR4341869	32.4052	obese	male	40	NA	151	31937026	NA	GBR	IlluminaNovaSeq
ERR4341866	20.6142	control	female	25	NA	151	29838018	NA	GBR	IlluminaNovaSeq
ERR4341864	52.2793	obese	female	62	NA	151	23792646	NA	GBR	IlluminaNovaSeq
ERR4341861	19.4811	control	female	62	NA	151	23662306	NA	GBR	IlluminaNovaSeq
ERR4341848	31.6307	obese	female	48	NA	151	41679146	NA	GBR	IlluminaNovaSeq
ERR4341843	21.1316	control	male	20	NA	151	93097010	NA	GBR	IlluminaNovaSeq
ERR4341841	36.8751	obese	female	43	NA	151	32976097	NA	GBR	IlluminaNovaSeq
ERR4341836	41.5794	obese	female	37	NA	151	31341922	NA	GBR	IlluminaNovaSeq
ERR4341834	20.651	control	male	31	NA	151	26795775	NA	GBR	IlluminaNovaSeq
ERR4341833	19.9481	control	female	53	NA	151	24382341	NA	GBR	IlluminaNovaSeq
ERR4341830	35.5665	obese	male	59	NA	151	26149193	NA	GBR	IlluminaNovaSeq
ERR4341828	20.4804	control	female	25	NA	151	27144484	NA	GBR	IlluminaNovaSeq
ERR4341826	32.2263	obese	male	26	NA	151	26832969	NA	GBR	IlluminaNovaSeq
ERR4341823	33.3851	obese	male	43	NA	151	39080286	NA	GBR	IlluminaNovaSeq
ERR4341822	19.0233	control	female	40	NA	151	28264092	NA	GBR	IlluminaNovaSeq
ERR4341821	21.0071	control	female	35	NA	151	30155692	NA	GBR	IlluminaNovaSeq
ERR4341819	19.73	control	female	57	NA	151	25018101	NA	GBR	IlluminaNovaSeq
ERR4341816	31.6961	obese	female	60	NA	151	28348777	NA	GBR	IlluminaNovaSeq
ERR4341813	44.1976	obese	male	55	NA	151	24153349	NA	GBR	IlluminaNovaSeq
ERR4341811	20.356	control	female	37	NA	151	24333207	NA	GBR	IlluminaNovaSeq
ERR4341809	19.746	control	female	47	NA	151	28156635	NA	GBR	IlluminaNovaSeq
ERR4341803	31.0162	obese	male	45	NA	151	25157656	NA	GBR	IlluminaNovaSeq
ERR4341802	19.1069	control	female	34	NA	151	30387726	NA	GBR	IlluminaNovaSeq
ERR4341799	45.4917	obese	female	42	NA	151	26563365	NA	GBR	IlluminaNovaSeq
ERR4341798	20.052	control	female	20	NA	151	54072906	NA	GBR	IlluminaNovaSeq
ERR4341797	30.2424	obese	female	56	NA	151	31827552	NA	GBR	IlluminaNovaSeq
ERR4341790	32.3323	obese	female	56	NA	151	28373349	NA	GBR	IlluminaNovaSeq
ERR4341788	53.2031	obese	female	53	NA	151	29563983	NA	GBR	IlluminaNovaSeq
ERR4341786	20.5593	control	female	41	NA	151	38865320	NA	GBR	IlluminaNovaSeq
ERR4341785	20.6397	control	female	43	NA	151	31384447	NA	GBR	IlluminaNovaSeq
ERR4341783	20.682	control	female	40	NA	151	34273814	NA	GBR	IlluminaNovaSeq
ERR4341782	39.8236	obese	female	56	NA	151	23885120	NA	GBR	IlluminaNovaSeq
ERR4341773	31.8012	obese	female	57	NA	151	25947938	NA	GBR	IlluminaNovaSeq
ERR4341769	18.9062	control	female	26	NA	151	26949250	NA	GBR	IlluminaNovaSeq
ERR4341765	35.2365	obese	female	55	NA	151	28848737	NA	GBR	IlluminaNovaSeq
ERR4341755	30.4573	obese	male	61	NA	151	27476596	NA	GBR	IlluminaNovaSeq
ERR4341752	30.7862	obese	female	33	NA	151	43204280	NA	GBR	IlluminaNovaSeq
ERR4341749	19.9957	control	female	56	NA	151	26094095	NA	GBR	IlluminaNovaSeq
ERR4341748	31.294	obese	female	41	NA	151	30686636	NA	GBR	IlluminaNovaSeq
ERR4341746	43.9438	obese	female	53	NA	151	26288493	NA	GBR	IlluminaNovaSeq
ERR4341744	34.6045	obese	female	59	NA	151	25540702	NA	GBR	IlluminaNovaSeq
ERR4341738	32.5379	obese	female	53	NA	151	28813991	NA	GBR	IlluminaNovaSeq
ERR4341737	19.8378	control	female	57	NA	151	25938308	NA	GBR	IlluminaNovaSeq
ERR4341735	21.0547	control	female	36	NA	151	25085813	NA	GBR	IlluminaNovaSeq
ERR4341725	32.2033	obese	female	36	NA	151	30428573	NA	GBR	IlluminaNovaSeq
ERR4341720	40.7618	obese	female	50	NA	151	24485689	NA	GBR	IlluminaNovaSeq
ERR4341713	20.5042	control	female	25	NA	151	36810324	NA	GBR	IlluminaNovaSeq
ERR4341712	35.2814	obese	female	47	NA	151	33584619	NA	GBR	IlluminaNovaSeq
ERR4341699	39.363	obese	female	42	NA	151	28368875	NA	GBR	IlluminaNovaSeq
ERR4341696	35.4529	obese	female	44	NA	151	36043958	NA	GBR	IlluminaNovaSeq
ERR4341687	19.5727	control	female	27	NA	151	27689876	NA	GBR	IlluminaNovaSeq
ERR4341685	19.2338	control	female	25	NA	151	25317180	NA	GBR	IlluminaNovaSeq
ERR4341684	21.1048	control	male	29	NA	151	44200708	NA	GBR	IlluminaNovaSeq
ERR4341676	35.8116	obese	female	63	NA	151	23436515	NA	GBR	IlluminaNovaSeq
ERR4341670	20.8949	control	male	51	NA	151	30784079	NA	GBR	IlluminaNovaSeq
ERR4341669	20.3375	control	female	47	NA	151	25621151	NA	GBR	IlluminaNovaSeq
ERR4335317	19.4581	control	female	50	NA	151	47862595	NA	GBR	IlluminaNovaSeq
ERR4335313	42.2781	obese	female	54	NA	151	29952017	NA	GBR	IlluminaNovaSeq
ERR4335310	20.5562	control	female	41	NA	151	17577130	NA	GBR	IlluminaNovaSeq
ERR4335306	38.5985	obese	female	45	NA	151	5992767	NA	GBR	IlluminaNovaSeq
ERR4335304	30.8022	obese	female	54	NA	151	37412277	NA	GBR	IlluminaNovaSeq
ERR4335301	18.7914	control	female	47	NA	151	31854601	NA	GBR	IlluminaNovaSeq
ERR4335298	39.5783	obese	male	57	NA	151	26185000	NA	GBR	IlluminaNovaSeq
ERR4335297	31.5356	obese	male	38	NA	151	26674166	NA	GBR	IlluminaNovaSeq
ERR4335292	30.4012	obese	male	48	NA	151	26874095	NA	GBR	IlluminaNovaSeq
ERR4335290	20.9755	control	female	47	NA	151	28906325	NA	GBR	IlluminaNovaSeq
ERR4335288	19.6369	control	female	55	NA	151	38657082	NA	GBR	IlluminaNovaSeq
ERR4335285	36.6267	obese	male	61	NA	151	25441422	NA	GBR	IlluminaNovaSeq
ERR4335284	20.6523	control	female	50	NA	151	27870421	NA	GBR	IlluminaNovaSeq
ERR4335280	20.8546	control	female	25	NA	151	33881915	NA	GBR	IlluminaNovaSeq
ERR4335278	30.5988	obese	female	49	NA	151	38994459	NA	GBR	IlluminaNovaSeq
ERR4335277	31.3065	obese	female	42	NA	151	26204820	NA	GBR	IlluminaNovaSeq
ERR4335276	20.6432	control	female	49	NA	151	28844596	NA	GBR	IlluminaNovaSeq
ERR4335271	35.653	obese	female	53	NA	151	29343211	NA	GBR	IlluminaNovaSeq
ERR4335270	30.1592	obese	male	32	NA	151	30469345	NA	GBR	IlluminaNovaSeq
ERR4335269	20.2744	control	female	28	NA	151	35571103	NA	GBR	IlluminaNovaSeq
ERR4335267	31.0696	obese	female	32	NA	151	34822542	NA	GBR	IlluminaNovaSeq
ERR4335266	21.0097	control	male	26	NA	151	29107460	NA	GBR	IlluminaNovaSeq
ERR4335265	31.7244	obese	male	52	NA	151	28444193	NA	GBR	IlluminaNovaSeq
ERR4335261	30.1021	obese	female	53	NA	151	24960601	NA	GBR	IlluminaNovaSeq
ERR4335254	20.7214	control	female	45	NA	151	35005060	NA	GBR	IlluminaNovaSeq
ERR4335250	19.4553	control	female	49	NA	151	26007790	NA	GBR	IlluminaNovaSeq
ERR4335249	18.7251	control	female	21	NA	151	52293781	NA	GBR	IlluminaNovaSeq
ERR4335247	20.5292	control	male	31	NA	151	27261399	NA	GBR	IlluminaNovaSeq
ERR4335246	30.6337	obese	female	64	NA	151	24512848	NA	GBR	IlluminaNovaSeq
ERR4335244	20.1442	control	female	52	NA	151	28741010	NA	GBR	IlluminaNovaSeq
ERR4335239	18.9936	control	female	59	NA	151	23664309	NA	GBR	IlluminaNovaSeq
ERR4335233	40.0196	obese	male	22	NA	151	25938246	NA	GBR	IlluminaNovaSeq
ERR4335228	19.7055	control	female	34	NA	151	27721849	NA	GBR	IlluminaNovaSeq
ERR4335226	20.7183	control	male	41	NA	151	44328108	NA	GBR	IlluminaNovaSeq
ERR4335225	20.7099	control	female	51	NA	151	24740419	NA	GBR	IlluminaNovaSeq
ERR4335218	20.7838	control	female	50	NA	151	33023665	NA	GBR	IlluminaNovaSeq
ERR4335216	20.3296	control	male	23	NA	151	35167252	NA	GBR	IlluminaNovaSeq
ERR4335215	30.7445	obese	female	36	NA	151	28710881	NA	GBR	IlluminaNovaSeq
ERR4335209	31.8531	obese	male	35	NA	151	40250592	NA	GBR	IlluminaNovaSeq
ERR4335206	20.881	control	female	61	NA	151	23369114	NA	GBR	IlluminaNovaSeq
ERR4335203	38.1741	obese	female	38	NA	151	28464559	NA	GBR	IlluminaNovaSeq
ERR4335197	36.1225	obese	female	59	NA	151	26124269	NA	GBR	IlluminaNovaSeq
ERR4335196	41.057	obese	female	46	NA	151	35751262	NA	GBR	IlluminaNovaSeq
ERR4335192	20.4144	control	female	53	NA	151	30951495	NA	GBR	IlluminaNovaSeq
ERR4335181	36.2692	obese	female	45	NA	151	25772508	NA	GBR	IlluminaNovaSeq
ERR4335180	19.1953	control	female	62	NA	151	26227806	NA	GBR	IlluminaNovaSeq
ERR4335177	19.4958	control	female	55	NA	151	27531414	NA	GBR	IlluminaNovaSeq
ERR4335174	21.0637	control	female	58	NA	151	26545178	NA	GBR	IlluminaNovaSeq
ERR4335164	18.7306	control	female	25	NA	151	25021235	NA	GBR	IlluminaNovaSeq
ERR4335158	20.6812	control	female	47	NA	151	30178266	NA	GBR	IlluminaNovaSeq
ERR4335156	37.9791	obese	male	48	NA	151	31878071	NA	GBR	IlluminaNovaSeq
ERR4335151	41.2676	obese	female	55	NA	151	28416724	NA	GBR	IlluminaNovaSeq
ERR4335139	33.4519	obese	female	53	NA	151	24752927	NA	GBR	IlluminaNovaSeq
ERR4335136	19.8828	control	female	55	NA	151	35613479	NA	GBR	IlluminaNovaSeq
ERR4335132	19.0521	control	female	51	NA	151	33281213	NA	GBR	IlluminaNovaSeq
ERR4335131	32.1335	obese	female	65	NA	151	29975121	NA	GBR	IlluminaNovaSeq
ERR4335130	20.8911	control	female	41	NA	151	31426055	NA	GBR	IlluminaNovaSeq
ERR4335121	30.2764	obese	male	60	NA	151	23355980	NA	GBR	IlluminaNovaSeq
ERR4335119	18.6119	control	male	30	NA	151	31498801	NA	GBR	IlluminaNovaSeq
ERR4335118	32.3057	obese	female	47	NA	151	26072993	NA	GBR	IlluminaNovaSeq
ERR4335115	19.6605	control	female	24	NA	151	23886469	NA	GBR	IlluminaNovaSeq
ERR4335113	19.9901	control	male	34	NA	151	24831448	NA	GBR	IlluminaNovaSeq
ERR4335112	42.6561	obese	male	48	NA	151	23985180	NA	GBR	IlluminaNovaSeq
ERR4335111	20.0868	control	female	29	NA	151	29542087	NA	GBR	IlluminaNovaSeq
ERR4335108	21.0459	control	female	44	NA	151	26773863	NA	GBR	IlluminaNovaSeq
ERR4335106	42.5397	obese	male	55	NA	151	24457623	NA	GBR	IlluminaNovaSeq
ERR4335103	20.8942	control	male	58	NA	151	28637157	NA	GBR	IlluminaNovaSeq
ERR4335097	20.2157	control	female	34	NA	151	23329711	NA	GBR	IlluminaNovaSeq
ERR4335093	32.2348	obese	female	44	NA	151	25182098	NA	GBR	IlluminaNovaSeq
ERR4335091	30.688	obese	male	46	NA	151	28394694	NA	GBR	IlluminaNovaSeq
ERR4335086	30.6299	obese	female	64	NA	151	23406722	NA	GBR	IlluminaNovaSeq
ERR4335085	20.0379	control	female	32	NA	151	24921669	NA	GBR	IlluminaNovaSeq
ERR4335083	21.1031	control	male	49	NA	151	33619521	NA	GBR	IlluminaNovaSeq
ERR4335082	33.1169	obese	female	65	NA	151	24096272	NA	GBR	IlluminaNovaSeq
ERR4335081	19.9207	control	male	20	NA	151	54609232	NA	GBR	IlluminaNovaSeq
ERR4335070	20.1771	control	female	60	NA	151	39404490	NA	GBR	IlluminaNovaSeq
ERR4335069	20.5377	control	female	55	NA	151	30181234	NA	GBR	IlluminaNovaSeq
ERR4335059	30.9019	obese	female	65	NA	151	26390489	NA	GBR	IlluminaNovaSeq
ERR4335057	31.3127	obese	female	53	NA	151	26537121	NA	GBR	IlluminaNovaSeq
ERR4335055	36.014	obese	female	46	NA	151	33444386	NA	GBR	IlluminaNovaSeq
ERR4335052	20.1063	control	female	40	NA	151	26654998	NA	GBR	IlluminaNovaSeq
ERR4335049	31.343	obese	male	46	NA	151	31578438	NA	GBR	IlluminaNovaSeq
ERR4335046	32.1056	obese	female	53	NA	151	24575351	NA	GBR	IlluminaNovaSeq
ERR4335045	40.1178	obese	female	53	NA	151	28217516	NA	GBR	IlluminaNovaSeq
ERR4335043	30.113	obese	female	56	NA	151	23452495	NA	GBR	IlluminaNovaSeq
ERR4335042	19.4929	control	female	52	NA	151	45645780	NA	GBR	IlluminaNovaSeq
ERR4335041	19.1981	control	female	37	NA	151	23663263	NA	GBR	IlluminaNovaSeq
ERR4335036	19.6799	control	female	32	NA	151	24743035	NA	GBR	IlluminaNovaSeq
ERR4335033	21.1109	control	female	28	NA	151	25023984	NA	GBR	IlluminaNovaSeq
ERR4335029	35.4408	obese	female	51	NA	151	37587140	NA	GBR	IlluminaNovaSeq
ERR4335020	44.0598	obese	female	56	NA	151	25755727	NA	GBR	IlluminaNovaSeq
ERR4334267	31.8416	obese	female	54	NA	151	26497920	NA	GBR	IlluminaNovaSeq
ERR4334264	32.8768	obese	female	64	NA	151	30667477	NA	GBR	IlluminaNovaSeq
ERR4334261	41.6375	obese	female	55	NA	151	25912466	NA	GBR	IlluminaNovaSeq
ERR4334256	20.7789	control	male	46	NA	151	31812338	NA	GBR	IlluminaNovaSeq
ERR4334239	36.9155	obese	female	49	NA	151	29779986	NA	GBR	IlluminaNovaSeq
ERR4334236	19.2064	control	female	57	NA	151	25110636	NA	GBR	IlluminaNovaSeq
ERR4334235	19.115	control	female	51	NA	151	28406072	NA	GBR	IlluminaNovaSeq
ERR4334233	31.2276	obese	male	48	NA	151	25146838	NA	GBR	IlluminaNovaSeq
ERR4334232	20.3731	control	female	64	NA	151	28266718	NA	GBR	IlluminaNovaSeq
ERR4334230	40.8249	obese	female	50	NA	151	24906162	NA	GBR	IlluminaNovaSeq
ERR4334227	32.4775	obese	female	45	NA	151	29383360	NA	GBR	IlluminaNovaSeq
ERR4334223	21.079	control	female	54	NA	151	26168024	NA	GBR	IlluminaNovaSeq
ERR4334222	30.4201	obese	female	41	NA	151	27477467	NA	GBR	IlluminaNovaSeq
ERR4334217	20.7488	control	female	45	NA	151	26090887	NA	GBR	IlluminaNovaSeq
ERR4334207	39.9867	obese	female	45	NA	151	28778925	NA	GBR	IlluminaNovaSeq
ERR4334205	18.9355	control	female	53	NA	151	23885989	NA	GBR	IlluminaNovaSeq
ERR4334203	30.3244	obese	female	52	NA	151	30440444	NA	GBR	IlluminaNovaSeq
ERR4334200	19.5865	control	female	23	NA	151	29896878	NA	GBR	IlluminaNovaSeq
ERR4334199	33.2597	obese	male	52	NA	151	24580547	NA	GBR	IlluminaNovaSeq
ERR4334197	20.6012	control	female	59	NA	151	25002347	NA	GBR	IlluminaNovaSeq
ERR4334191	30.7181	obese	female	57	NA	151	34573397	NA	GBR	IlluminaNovaSeq
ERR4334185	31.9586	obese	female	48	NA	151	33411495	NA	GBR	IlluminaNovaSeq
ERR4334181	20.1148	control	female	27	NA	151	26033321	NA	GBR	IlluminaNovaSeq
ERR4334177	20.5516	control	female	20	NA	151	49870884	NA	GBR	IlluminaNovaSeq
ERR4334169	38.4565	obese	female	45	NA	151	27535168	NA	GBR	IlluminaNovaSeq
ERR4334164	32.4015	obese	male	62	NA	151	24543085	NA	GBR	IlluminaNovaSeq
ERR4334156	51.9621	obese	female	62	NA	151	23479500	NA	GBR	IlluminaNovaSeq
ERR4334155	19.4595	control	male	33	NA	151	27768573	NA	GBR	IlluminaNovaSeq
ERR4334154	19.7318	control	female	34	NA	151	24730873	NA	GBR	IlluminaNovaSeq
ERR4334152	33.8749	obese	female	59	NA	151	35363516	NA	GBR	IlluminaNovaSeq
ERR4334149	30.0161	obese	female	56	NA	151	24142504	NA	GBR	IlluminaNovaSeq
ERR4334144	19.6142	control	female	32	NA	151	30864749	NA	GBR	IlluminaNovaSeq
ERR4334142	19.3844	control	female	57	NA	151	29889577	NA	GBR	IlluminaNovaSeq
ERR4334141	32.5395	obese	female	42	NA	151	57129992	NA	GBR	IlluminaNovaSeq
ERR4334140	20.4831	control	male	38	NA	151	28058901	NA	GBR	IlluminaNovaSeq
ERR4334131	33.3854	obese	male	56	NA	151	25894794	NA	GBR	IlluminaNovaSeq
ERR4334126	18.7446	control	female	19	NA	151	23212947	NA	GBR	IlluminaNovaSeq
ERR4334122	20.2498	control	female	50	NA	151	23352396	NA	GBR	IlluminaNovaSeq
ERR4334112	44.9674	obese	female	43	NA	151	28521052	NA	GBR	IlluminaNovaSeq
ERR4334110	31.2545	obese	male	54	NA	151	23631869	NA	GBR	IlluminaNovaSeq
ERR4334108	19.7162	control	female	51	NA	151	24092023	NA	GBR	IlluminaNovaSeq
ERR4334107	31.1483	obese	female	55	NA	151	23415964	NA	GBR	IlluminaNovaSeq
ERR4334104	20.5994	control	female	45	NA	151	33379147	NA	GBR	IlluminaNovaSeq
ERR4334100	36.4686	obese	female	40	NA	151	23361913	NA	GBR	IlluminaNovaSeq
ERR4334097	20.0784	control	female	29	NA	151	36048578	NA	GBR	IlluminaNovaSeq
ERR4334090	20.5292	control	female	57	NA	151	23627576	NA	GBR	IlluminaNovaSeq
ERR4334083	20.9721	control	female	53	NA	151	37969408	NA	GBR	IlluminaNovaSeq
ERR4334080	20.6366	control	female	63	NA	151	27110151	NA	GBR	IlluminaNovaSeq
ERR4334073	33.0317	obese	female	50	NA	151	25335628	NA	GBR	IlluminaNovaSeq
ERR4334069	33.0274	obese	male	51	NA	151	27424830	NA	GBR	IlluminaNovaSeq
ERR4334067	20.3066	control	female	28	NA	151	30750339	NA	GBR	IlluminaNovaSeq
ERR4334055	39.0023	obese	female	53	NA	151	26792617	NA	GBR	IlluminaNovaSeq
ERR4334050	19.9532	control	female	20	NA	151	45780084	NA	GBR	IlluminaNovaSeq
ERR4334047	30.7478	obese	female	46	NA	151	26256523	NA	GBR	IlluminaNovaSeq
ERR4334039	19.7355	control	female	31	NA	151	24666084	NA	GBR	IlluminaNovaSeq
ERR4334034	36.3066	obese	female	22	NA	151	27291594	NA	GBR	IlluminaNovaSeq
ERR4334033	20.4137	control	female	46	NA	151	24011400	NA	GBR	IlluminaNovaSeq
ERR4334028	18.9464	control	female	28	NA	151	25519435	NA	GBR	IlluminaNovaSeq
ERR4334024	19.7598	control	female	25	NA	151	38029235	NA	GBR	IlluminaNovaSeq
ERR4334023	38.1699	obese	female	47	NA	151	30195035	NA	GBR	IlluminaNovaSeq
ERR4334022	21.1206	control	female	48	NA	151	37040071	NA	GBR	IlluminaNovaSeq
ERR4334009	41.5409	obese	female	64	NA	151	23555008	NA	GBR	IlluminaNovaSeq
ERR4333997	34.1151	obese	female	23	NA	151	33453536	NA	GBR	IlluminaNovaSeq
ERR4333992	30.5618	obese	female	59	NA	151	26330682	NA	GBR	IlluminaNovaSeq
ERR4333989	18.5555	control	female	25	NA	151	28725718	NA	GBR	IlluminaNovaSeq
ERR4333988	19.3907	control	female	40	NA	151	26426871	NA	GBR	IlluminaNovaSeq
ERR4333986	30.8199	obese	male	21	NA	151	24641819	NA	GBR	IlluminaNovaSeq
ERR4333984	41.1772	obese	female	60	NA	151	27775120	NA	GBR	IlluminaNovaSeq
ERR4333982	30.5848	obese	female	53	NA	151	32826079	NA	GBR	IlluminaNovaSeq
ERR4333974	37.8001	obese	male	51	NA	151	29468424	NA	GBR	IlluminaNovaSeq
ERR4333965	20.3293	control	female	54	NA	151	42209435	NA	GBR	IlluminaNovaSeq
ERR4333964	20.9751	control	female	58	NA	151	23653496	NA	GBR	IlluminaNovaSeq
ERR4333959	21.0687	control	female	43	NA	151	40177116	NA	GBR	IlluminaNovaSeq
ERR4333951	31.0421	obese	male	23	NA	151	30117085	NA	GBR	IlluminaNovaSeq
ERR4333950	30.9721	obese	female	47	NA	151	27648566	NA	GBR	IlluminaNovaSeq
ERR4333946	32.0209	obese	female	60	NA	151	47507698	NA	GBR	IlluminaNovaSeq
ERR4333945	32.7809	obese	male	52	NA	151	63512632	NA	GBR	IlluminaNovaSeq
ERR4333944	31.0158	obese	female	55	NA	151	36839397	NA	GBR	IlluminaNovaSeq
ERR4333933	20.1081	control	female	36	NA	151	30045735	NA	GBR	IlluminaNovaSeq
ERR4333931	19.3423	control	female	27	NA	151	27063718	NA	GBR	IlluminaNovaSeq
ERR4333926	34.1995	obese	female	47	NA	151	29127243	NA	GBR	IlluminaNovaSeq
ERR4333925	19.8792	control	female	24	NA	151	32640424	NA	GBR	IlluminaNovaSeq
ERR4333918	20.7401	control	female	49	NA	151	25378250	NA	GBR	IlluminaNovaSeq
ERR4333917	20.472	control	male	53	NA	151	25896844	NA	GBR	IlluminaNovaSeq
ERR4333908	30.1164	obese	male	33	NA	151	29907023	NA	GBR	IlluminaNovaSeq
ERR4333906	20.1096	control	female	51	NA	151	24704117	NA	GBR	IlluminaNovaSeq
ERR4333905	20.2887	control	female	53	NA	151	25203341	NA	GBR	IlluminaNovaSeq
ERR4333902	19.327	control	female	25	NA	151	36659012	NA	GBR	IlluminaNovaSeq
ERR4333901	20.988	control	female	44	NA	151	29636053	NA	GBR	IlluminaNovaSeq
ERR4333897	44.4114	obese	female	54	NA	151	29054125	NA	GBR	IlluminaNovaSeq
ERR4333894	20.1219	control	female	38	NA	151	25024542	NA	GBR	IlluminaNovaSeq
ERR4333887	19.8728	control	female	26	NA	151	25782618	NA	GBR	IlluminaNovaSeq
ERR4333884	38.6896	obese	female	43	NA	151	25589599	NA	GBR	IlluminaNovaSeq
ERR4333883	21.089	control	female	63	NA	151	24739516	NA	GBR	IlluminaNovaSeq
ERR4333882	18.5956	control	female	41	NA	151	25433564	NA	GBR	IlluminaNovaSeq
ERR4333875	33.7305	obese	female	56	NA	151	24409859	NA	GBR	IlluminaNovaSeq
ERR4333874	20.0674	control	female	40	NA	151	21021701	NA	GBR	IlluminaNovaSeq
ERR4333873	45.6328	obese	female	44	NA	151	25739456	NA	GBR	IlluminaNovaSeq
ERR4333871	32.0472	obese	male	48	NA	151	29839654	NA	GBR	IlluminaNovaSeq
ERR4330117	39.7772	obese	female	56	NA	151	26889806	NA	GBR	IlluminaNovaSeq
ERR4330113	21.157	control	female	43	NA	151	23396557	NA	GBR	IlluminaNovaSeq
ERR4330103	37.9799	obese	female	40	NA	151	23340508	NA	GBR	IlluminaNovaSeq
ERR4330097	30.7242	obese	female	47	NA	151	26849093	NA	GBR	IlluminaNovaSeq
ERR4330094	30.1738	obese	female	54	NA	151	27035169	NA	GBR	IlluminaNovaSeq
ERR4330092	30.4688	obese	female	54	NA	151	26841896	NA	GBR	IlluminaNovaSeq
ERR4330091	30.5567	obese	female	55	NA	151	29098452	NA	GBR	IlluminaNovaSeq
ERR4330088	41.1304	obese	female	54	NA	151	29648383	NA	GBR	IlluminaNovaSeq
ERR4330086	30.0312	obese	female	46	NA	151	26656883	NA	GBR	IlluminaNovaSeq
ERR4330082	36.0281	obese	female	42	NA	151	30784087	NA	GBR	IlluminaNovaSeq
ERR4330074	19.4815	control	male	27	NA	151	26089195	NA	GBR	IlluminaNovaSeq
ERR4330068	19.9295	control	female	42	NA	151	23460595	NA	GBR	IlluminaNovaSeq
ERR4330066	19.7824	control	female	19	NA	151	25204404	NA	GBR	IlluminaNovaSeq
ERR4330064	33.7339	obese	female	47	NA	151	30136181	NA	GBR	IlluminaNovaSeq
ERR4330055	31.3135	obese	male	49	NA	151	34631258	NA	GBR	IlluminaNovaSeq
ERR4330054	21.0715	control	female	40	NA	151	26611917	NA	GBR	IlluminaNovaSeq
ERR4330051	18.6179	control	female	41	NA	151	31692664	NA	GBR	IlluminaNovaSeq
ERR4330042	34.8482	obese	female	60	NA	151	25567969	NA	GBR	IlluminaNovaSeq
ERR4330038	20.0768	control	female	25	NA	151	48775839	NA	GBR	IlluminaNovaSeq
ERR4330034	19.8766	control	female	63	NA	151	24618974	NA	GBR	IlluminaNovaSeq
ERR4330030	20.7362	control	male	38	NA	151	32300222	NA	GBR	IlluminaNovaSeq

## Sheet: Ireland
SampleID/RunID	BMI	Type	Sex	Age	Comorbidity	Average_readlength(bp)	#reads	Size(Gb)	Country	Sequencing_platform
EM416_T0	21.6	control	Female	82	NA	197	43333158	9.31612	Ireland	Illumina HiSeq 2000
EM413_T3	32.8	obese	Male	68	NA	193	41280852	9.18471	Ireland	Illumina HiSeq 2000
EM399_T0	30.4	obese	Female	78	NA	190	39762281	8.96608	Ireland	Illumina HiSeq 2000
EM389_T6	34.7	obese	Female	67	NA	195	41846739	9.19427	Ireland	Illumina HiSeq 2000
EM388_T3	23.9	control	Male	88	NA	197	43235556	9.043	Ireland	Illumina HiSeq 2000
EM370_T0	35.5	obese	Female	83	NA	196	43365538	9.16434	Ireland	Illumina HiSeq 2000
EM369_T3	21.2	control	Female	79	NA	196	37148292	8.03272	Ireland	Illumina HiSeq 2000
EM367_T0	31.3	obese	Male	80	NA	197	44037297	9.3022	Ireland	Illumina HiSeq 2000
EM364_T0	34.1	obese	Male	73	NA	192	40789815	9.14	Ireland	Illumina HiSeq 2000
EM354_T0	46.3	obese	Female	70	NA	191	40253964	8.94555	Ireland	Illumina HiSeq 2000
EM348_T6	32	obese	Female	74	NA	197	43751931	10.8333	Ireland	Illumina HiSeq 2000
EM337_T0	33.2	obese	Female	76	NA	175	45046726	10.8485	Ireland	Illumina HiSeq 2000
EM308_T0	21.6	control	Male	82	NA	176	45542363	9.56531	Ireland	Illumina HiSeq 2000
EM307_T3	30.5	obese	Female	68	NA	196	41062852	9.14769	Ireland	Illumina HiSeq 2000
EM301_T3	19	control	Female	91	NA	191	40500924	8.98255	Ireland	Illumina HiSeq 2000
EM279_T3	22	control	Female	86	NA	193	42174557	8.90138	Ireland	Illumina HiSeq 2000
EM278_T0	24	control	Female	64	NA	197	43805190	9.58019	Ireland	Illumina HiSeq 2000
EM277_T0	32	obese	Female	70	NA	197	44711936	9.81555	Ireland	Illumina HiSeq 2000
EM273_T0	47.7	obese	Female	78	NA	197	43799523	9.63157	Ireland	Illumina HiSeq 2000
EM272_T0	23	control	Male	92	NA	175	44949585	9.40787	Ireland	Illumina HiSeq 2000
EM269_T0	41	obese	Female	67	NA	197	44389478	9.74478	Ireland	Illumina HiSeq 2000
EM268_T0	23	control	Female	79	NA	174	44505064	9.40934	Ireland	Illumina HiSeq 2000
EM264_T0	24	control	Female	86	NA	196	44193904	9.71856	Ireland	Illumina HiSeq 2000
EM261_T3	32.4	obese	Male	68	NA	192	41408451	9.23197	Ireland	Illumina HiSeq 2000
EM259_T0	22.3	control	Female	67	NA	197	43978098	9.06503	Ireland	Illumina HiSeq 2000
EM251_T0	19.4	control	Female	88	NA	175	46950240	9.71601	Ireland	Illumina HiSeq 2000
EM238_T0	22.6	control	Female	87	NA	173	39215827	8.49246	Ireland	Illumina HiSeq 2000
EM235_T6	22	control	Female	81	NA	192	40711151	9.15408	Ireland	Illumina HiSeq 2000
EM230_T0	24.2	control	Male	81	NA	197	43768960	9.13262	Ireland	Illumina HiSeq 2000
EM228_T6	35.3	obese	Male	71	NA	192	40373832	8.92956	Ireland	Illumina HiSeq 2000
EM220_T6	23.7	control	Female	84	NA	196	43586527	9.31712	Ireland	Illumina HiSeq 2000
EM214_T0	21	control	Female	74	NA	191	38896085	9.0573	Ireland	Illumina HiSeq 2000
EM209_T0	23.6	control	Female	77	NA	175	42340014	8.83452	Ireland	Illumina HiSeq 2000
EM208_T0	18.7	control	Female	82	NA	176	46861335	9.48203	Ireland	Illumina HiSeq 2000
EM207_T3	44.5	obese	Female	64	NA	196	43958311	10.956	Ireland	Illumina HiSeq 2000
EM206_T6	31	obese	Male	72	NA	196	42984431	10.5577	Ireland	Illumina HiSeq 2000
EM203_T0	21.6	control	Female	66	NA	175	45135815	10.8606	Ireland	Illumina HiSeq 2000
EM193_T6	23.6	control	Male	68	NA	196	37609318	9.2139	Ireland	Illumina HiSeq 2000
EM189_T3	36.2	obese	Male	83	NA	192	38959965	9.80182	Ireland	Illumina HiSeq 2000
EM188_T6	19.5	control	Female	97	NA	196	41515839	10.1588	Ireland	Illumina HiSeq 2000
EM185_T3	31.2	obese	Female	78	NA	191	40172444	10.1826	Ireland	Illumina HiSeq 2000
EM184_T3	19.7	control	Female	72	NA	192	40791851	9.98833	Ireland	Illumina HiSeq 2000
EM175_T0	24	control	Male	93	NA	179	49643431	10.2737	Ireland	Illumina HiSeq 2000
EM172_T0	30	obese	Male	65	NA	178	46144748	9.63002	Ireland	Illumina HiSeq 2000
EM157_T3	30	obese	Male	74	NA	197	44743891	9.27352	Ireland	Illumina HiSeq 2000
EM156_T3	23.3	control	Male	74	NA	192	40764555	8.81527	Ireland	Illumina HiSeq 2000
EM148_T0	35.8	obese	Male	71	NA	175	45948827	10.8869	Ireland	Illumina HiSeq 2000
EM146_T3	22.1	control	Female	88	NA	192	36611706	7.99637	Ireland	Illumina HiSeq 2000
EM142_T3	31.6	obese	Male	81	NA	194	41189971	8.93733	Ireland	Illumina HiSeq 2000
EM133_T3	32	obese	Female	84	NA	190	39039625	8.82025	Ireland	Illumina HiSeq 2000
EM126_T3	23.6	control	Male	76	NA	197	43706719	9.14867	Ireland	Illumina HiSeq 2000
EM119_T6	34.3	obese	Male	66	NA	191	40325280	8.9612	Ireland	Illumina HiSeq 2000
EM109_T6	32.5	obese	Male	70	NA	194	41625650	10.5246	Ireland	Illumina HiSeq 2000
EM107_T3	31.2	obese	Female	77	NA	197	43211142	10.2912	Ireland	Illumina HiSeq 2000
EM106_T6	30.5	obese	Male	83	NA	195	43820764	10.5578	Ireland	Illumina HiSeq 2000
EM104_T3	24.6	control	Male	77	NA	197	44153406	10.8202	Ireland	Illumina HiSeq 2000
EM100_T6	22.9	control	Female	70	NA	197	42882244	10.3318	Ireland	Illumina HiSeq 2000
EM093_T3	32.5	obese	Male	77	NA	196	43951203	10.6002	Ireland	Illumina HiSeq 2000
EM089_T0	24.2	control	Female	68	NA	197	43464650	10.5813	Ireland	Illumina HiSeq 2000
EM088_T3	21.7	control	Female	88	NA	195	42787240	10.7266	Ireland	Illumina HiSeq 2000
EM083_T3	33.3	obese	Female	65	NA	198	43736176	10.2306	Ireland	Illumina HiSeq 2000
EM082_T6	30.31	obese	Male	72	NA	197	43611821	10.3109	Ireland	Illumina HiSeq 2000
EM070_T0	24.6	control	Male	66	NA	196	40659308	8.75864	Ireland	Illumina HiSeq 2000
EM066_T6	30	obese	Female	66	NA	197	43281907	10.3897	Ireland	Illumina HiSeq 2000
EM061_T0	32.8	obese	Male	78	NA	198	45125826	9.1794	Ireland	Illumina HiSeq 2000
EM055_T0	32.1	obese	Female	85	NA	196	44015160	9.73421	Ireland	Illumina HiSeq 2000
EM054_T0	23.2	control	Male	85	NA	193	39323262	8.60228	Ireland	Illumina HiSeq 2000
EM053_T6	21.5	control	Male	67	NA	198	45504168	9.40481	Ireland	Illumina HiSeq 2000
EM047_T6	36	obese	Male	67	NA	196	39407410	8.43867	Ireland	Illumina HiSeq 2000
EM044_T6	24	control	Female	74	NA	197	44788001	9.24583	Ireland	Illumina HiSeq 2000
EM042_T0	21	control	Female	84	NA	196	43950670	9.3337	Ireland	Illumina HiSeq 2000
EM040_T0	42.5	obese	Female	72	NA	195	41170918	10.0256	Ireland	Illumina HiSeq 2000
EM030_T0	21	control	Female	78	NA	196	43329965	9.28665	Ireland	Illumina HiSeq 2000
EM027_T0	21	control	Male	85	NA	196	43259803	10.9029	Ireland	Illumina HiSeq 2000
EM022_T0	24	control	Male	74	NA	197	43498548	10.1871	Ireland	Illumina HiSeq 2000
EM020_T0	31	obese	Male	72	NA	197	43501549	10.7308	Ireland	Illumina HiSeq 2000
EM018_T0	32	obese	Male	79	NA	196	38009897	9.28968	Ireland	Illumina HiSeq 2000
EM013_T0	31.4	obese	Male	71	NA	194	41518453	9.28218	Ireland	Illumina HiSeq 2000

## Sheet: Israel
SampleID	RunID	BMI	Type	Sex	Age	Comorbidity	Average_readlength(bp)	#reads	Data(Gb)	Country	Sequencing_platform
FD10	ERR1136697	22.7	control	female	56	NGT	198	25830693	5.37264	Israel	Illumina HiSeq 2500
FD1026	ERR1137534	21.3	control	female	42	NGT	158	27641530	2.26386	Israel	NextSeq 500
FD1026	ERR1137669	21.3	control	female	42	NGT	158	27641530	1.0982	Israel	NextSeq 500
FD1030	ERR1137538	24.2	control	male	32	NGT	158	26714857	3.45988	Israel	NextSeq 500
FD1031	ERR1137539	22.8	control	male	43	NGT	158	21027806	2.74997	Israel	NextSeq 500
FD1033	ERR1137541	24.6	control	female	50	NGT	158	25928932	3.34062	Israel	NextSeq 500
FD1034	ERR1137542	23.2	control	female	0	NGT	158	37103399	4.73746	Israel	NextSeq 500
FD1035	ERR1137543	30.5	obese	female	42	NGT	158	50611732	6.61785	Israel	NextSeq 500
FD1036	ERR1137544	31.2	obese	male	47	NGT	158	20663309	2.66505	Israel	NextSeq 500
FD1038	ERR1137546	30.8	obese	female	57	NGT	158	36160435	4.67858	Israel	NextSeq 500
FD1040	ERR1137514	42.6	obese	female	21	NGT	157	29534500	4.30464	Israel	NextSeq 500
FD1043	ERR1137517	24.6	control	female	39	NGT	158	157798497	22.6515	Israel	NextSeq 500
FD1044	ERR1137518	23.1	control	male	31	NGT	158	75428488	10.837	Israel	NextSeq 500
FD1046	ERR1137520	38.3	obese	0	0	NGT	158	47954111	6.83879	Israel	NextSeq 500
FD1054	ERR1137527	22.6	control	female	30	NGT	158	95870542	13.6863	Israel	NextSeq 500
FD1055	ERR1137528	33.9	obese	female	68	NGT	158	55154315	7.8504	Israel	NextSeq 500
FD1057	ERR1137547	41.1	obese	female	51	NGT	158	31563618	4.07678	Israel	NextSeq 500
FD1058	ERR1137548	33	obese	male	36	NGT	158	25908692	3.32713	Israel	NextSeq 500
FD1059	ERR1137549	30.5	obese	female	22	NGT	158	31067689	3.97583	Israel	NextSeq 500
FD1060	ERR1137550	23.4	control	female	30	NGT	158	21678595	2.7842	Israel	NextSeq 500
FD1066	ERR1137556	22.5	control	female	40	NGT	158	36634917	4.69254	Israel	NextSeq 500
FD1135	ERR1110297	30.4	obese	female	66	NGT	158	78445666	9.04795	Israel	NextSeq 500
FD1151	ERR1110335	32.5	obese	female	54	NGT	158	32038568	3.67732	Israel	NextSeq 500
FD1154	ERR1137567	22.9	control	female	35	NGT	158	26510963	3.0838	Israel	NextSeq 500
FD1155	ERR1137568	33	obese	male	37	NGT	158	26573871	3.11227	Israel	NextSeq 500
FD1156	ERR1110309	37.6	obese	female	45	NGT	158	40621183	4.85444	Israel	NextSeq 500
FD1161	ERR1110312	44.4	obese	female	56	NGT	158	26387778	3.05386	Israel	NextSeq 500
FD1163	ERR1137599	19.1	control	female	41	NGT	158	44865409	5.13133	Israel	NextSeq 500
FD1165	ERR1110314	32	obese	female	59	NGT	158	25667142	2.95104	Israel	NextSeq 500
FD1182	ERR1110320	32.9	obese	female	57	NGT	158	33592908	3.84068	Israel	NextSeq 500
FD1189	ERR1110295	31.1	obese	male	47	NGT	82	41639380	1.51873	Israel	NextSeq 500
FD1189	ERR1110325	31.1	obese	male	47	NGT	297	41639380	8.89099	Israel	NextSeq 500
FD1191	ERR1110327	31.9	obese	male	28	NGT	296	65367805	13.9888	Israel	NextSeq 500
FD1196	ERR1110330	34.3	obese	0	0	NGT	297	51926792	11.1698	Israel	NextSeq 500
FD12	ERR1136698	24.7	control	female	58	NGT	197	24900746	5.25253	Israel	Illumina HiSeq 2500
FD125	ERR1136750	32.4	obese	male	66	NGT	197	28084825	5.82275	Israel	Illumina HiSeq 2500
FD126	ERR1136751	18.7	control	female	28	NGT	197	18751963	3.96057	Israel	Illumina HiSeq 2500
FD126	ERR1137637	18.7	control	female	28	NGT	158	18751963	0.242418	Israel	NextSeq 500
FD127	ERR1136752	24.6	control	female	61	NGT	198	44715713	9.16313	Israel	Illumina HiSeq 2500
FD1276	ERR1137626	31	obese	male	31	NGT	158	38536751	4.36724	Israel	NextSeq 500
FD1281	ERR1137670	36.5	obese	female	56	NGT	158	37916301	4.34938	Israel	NextSeq 500
FD1282	ERR1110435	37.1	obese	female	53	NGT	158	17511378	1.95523	Israel	NextSeq 500
FD1282	ERR1110468	37.1	obese	female	53	NGT	74	17511378	0.996537	Israel	NextSeq 500
FD1284	ERR1137656	24.9	control	female	31	NGT	158	48964239	5.05991	Israel	NextSeq 500
FD1285	ERR1137671	30.3	obese	male	49	NGT	158	28660218	3.28321	Israel	NextSeq 500
FD1293	ERR1110346	34.8	obese	female	31	NGT	158	39994051	4.58552	Israel	NextSeq 500
FD1297	ERR1137628	32.4	obese	female	52	NGT	158	21103478	2.39731	Israel	NextSeq 500
FD1299	ERR1137630	20.4	control	female	24	NGT	158	29580048	3.39435	Israel	NextSeq 500
FD13	ERR1136699	32.4	obese	female	32	NGT	197	25887160	5.4451	Israel	Illumina HiSeq 2500
FD130	ERR1136754	30.1	obese	female	64	NGT	198	43981242	8.95068	Israel	Illumina HiSeq 2500
FD1300	ERR1110347	34.2	obese	female	43	NGT	158	46439351	5.20232	Israel	NextSeq 500
FD1301	ERR1137658	23.5	control	male	29	NGT	158	36538844	3.76859	Israel	NextSeq 500
FD1304	ERR1137659	49.4	obese	female	26	NGT	158	33574177	3.5045	Israel	NextSeq 500
FD1308	ERR1137675	36.5	obese	female	49	NGT	158	40583080	4.48978	Israel	NextSeq 500
FD131	ERR1136755	22.2	control	female	53	NGT	197	26950037	5.63435	Israel	Illumina HiSeq 2500
FD1310	ERR1110349	33.3	obese	female	61	NGT		21007700	2.42249	Israel	NextSeq 500
FD1312	ERR1137633	23.7	control	female	25	NGT	158	32987987	3.81999	Israel	NextSeq 500
FD1315	ERR1137634	32.6	obese	male	33	NGT	158	28355124	3.21913	Israel	NextSeq 500
FD1317	ERR1137635	22.9	control	female	43	NGT	158	35538133	4.01329	Israel	NextSeq 500
FD132	ERR1136756	24.5	control	male	67	NGT	197	24400768	5.11457	Israel	Illumina HiSeq 2500
FD1320	ERR1137677	23.5	control	female	57	NGT	158	25495039	2.91385	Israel	NextSeq 500
FD1321	ERR1137636	30.5	obese	female	39	NGT	158	34469210	3.94451	Israel	NextSeq 500
FD1322	ERR1110441	33.3	obese	0	0	NGT	158	45109591	5.03252	Israel	NextSeq 500
FD1325	ERR1137660	33.4	obese	female	31	NGT	158	23902931	2.5171	Israel	NextSeq 500
FD1326	ERR1137661	24.3	control	male	30	NGT	158	26498564	2.75817	Israel	NextSeq 500
FD1327	ERR1137662	33.4	obese	male	39	NGT	158	20707753	2.17984	Israel	NextSeq 500
FD133	ERR1136757	34	obese	male	32	NGT	198	37100568	7.64882	Israel	Illumina HiSeq 2500
FD1335	ERR1137681	18.8	control	female	30	NGT	158	36227172	4.05612	Israel	NextSeq 500
FD134	ERR1136758	19.5	control	female	38	NGT	198	38941171	8.05219	Israel	Illumina HiSeq 2500
FD1342	ERR1137683	21.2	control	male	28	NGT	158	20280713	2.24505	Israel	NextSeq 500
FD1346	ERR1137663	19.2	control	female	24	NGT	158	25641460	2.67936	Israel	NextSeq 500
FD1349	ERR1110366	32.7	obese	male	32	NGT	158	21429288	2.29923	Israel	NextSeq 500
FD135	ERR1136759	21.8	control	male	32	NGT	198	32320648	6.72327	Israel	Illumina HiSeq 2500
FD1351	ERR1137665	31.8	obese	male	43	NGT	158	30575873	3.2125	Israel	NextSeq 500
FD136	ERR1136760	35.1	obese	female	51	NGT	197	24894181	5.27537	Israel	Illumina HiSeq 2500
FD14	ERR1136700	36.7	obese	female	48	NGT	198	16115893	3.37426	Israel	Illumina HiSeq 2500
FD14	ERR1137229	36.7	obese	female	48	NGT	158	16115893	1.34887	Israel	NextSeq 500
FD140	ERR1136764	32	obese	male	45	NGT	197	30709757	6.37916	Israel	Illumina HiSeq 2500
FD141	ERR1136765	30.1	obese	female	68	NGT	197	33933296	7.19213	Israel	Illumina HiSeq 2500
FD143	ERR1136767	23.7	control	male	36	NGT	197	29866997	6.41579	Israel	Illumina HiSeq 2500
FD145	ERR1136769	23.4	control	female	40	NGT	197	31103319	6.60558	Israel	Illumina HiSeq 2500
FD146	ERR1136770	20	control	female	27	NGT	197	26448996	5.70648	Israel	Illumina HiSeq 2500
FD147	ERR1136771	30.2	obese	male	66	NGT	197	34311624	7.26613	Israel	Illumina HiSeq 2500
FD15	ERR1136701	23.3	control	female	33	NGT	197	33441631	7.08231	Israel	Illumina HiSeq 2500
FD151	ERR1136775	31.8	obese	female	62	NGT	197	32347640	6.80334	Israel	Illumina HiSeq 2500
FD153	ERR1136776	23.4	control	female	29	NGT	197	37333292	5.53124	Israel	Illumina HiSeq 2500
FD153	ERR1137235	23.4	control	female	29	NGT	158	37333292	5.23299	Israel	NextSeq 500
FD154	ERR1136777	21.7	control	male	40	NGT	197	27882120	5.94617	Israel	Illumina HiSeq 2500
FD157	ERR1136780	22.8	control	male	26	NGT	198	35370935	7.41258	Israel	Illumina HiSeq 2500
FD159	ERR1136782	21.2	control	female	27	NGT	197	26903140	5.72753	Israel	Illumina HiSeq 2500
FD160	ERR1136783	24.6	control	male	29	NGT	198	30112046	6.36103	Israel	Illumina HiSeq 2500
FD161	ERR1136784	21.4	control	female	29	NGT	198	28595637	6.02557	Israel	Illumina HiSeq 2500
FD163	ERR1136786	23.8	control	male	27	NGT	198	28090340	5.95735	Israel	Illumina HiSeq 2500
FD164	ERR1136787	22.3	control	female	53	NGT	198	31032557	6.53165	Israel	Illumina HiSeq 2500
FD167	ERR1136790	31.5	obese	male	51	NGT	197	28850452	6.16283	Israel	Illumina HiSeq 2500
FD168	ERR1136791	19.1	control	female	31	NGT	197	26729983	5.69909	Israel	Illumina HiSeq 2500
FD169	ERR1136792	46	obese	male	64	NGT	197	26146240	5.5713	Israel	Illumina HiSeq 2500
FD17	ERR1136703	24	control	male	32	NGT	197	38792475	8.2727	Israel	Illumina HiSeq 2500
FD171	ERR1136794	38.6	obese	female	34	NGT	197	28055351	5.9808	Israel	Illumina HiSeq 2500
FD172	ERR1136795	35	obese	male	51	NGT	197	32576938	6.88777	Israel	Illumina HiSeq 2500
FD173	ERR1136796	38.7	obese	female	51	NGT	198	44671802	9.34448	Israel	Illumina HiSeq 2500
FD174	ERR1136797	21.4	control	male	32	NGT	197	30732297	6.56561	Israel	Illumina HiSeq 2500
FD175	ERR1136798	22.8	control	male	29	NGT	197	27770093	5.96337	Israel	Illumina HiSeq 2500
FD177	ERR1136800	47	obese	female	39	NGT	198	32882512	6.95886	Israel	Illumina HiSeq 2500
FD178	ERR1136801	32.6	obese	female	46	NGT	197	28994113	6.19056	Israel	Illumina HiSeq 2500
FD179	ERR1136802	39.5	obese	female	30	NGT	197	25903752	5.58003	Israel	Illumina HiSeq 2500
FD18	ERR1136704	24.4	control	male	32	NGT	196	27596392	5.87831	Israel	Illumina HiSeq 2500
FD180	ERR1136803	30.5	obese	female	28	NGT	197	28631084	6.19529	Israel	Illumina HiSeq 2500
FD189	ERR1136804	24.2	control	female	50	NGT	198	39707782	5.80056	Israel	Illumina HiSeq 2500
FD19	ERR1136705	20.3	control	male	34	NGT	197	40285449	8.42761	Israel	Illumina HiSeq 2500
FD191	ERR1136806	24.3	control	male	45	NGT	198	34302074	5.01762	Israel	Illumina HiSeq 2500
FD191	ERR1136919	24.3	control	male	45	NGT	195	34302074	0.0382773	Israel	Illumina HiSeq 2500
FD194	ERR1136809	21.5	control	female	39	NGT	197	39387066	5.80193	Israel	Illumina HiSeq 2500
FD198	ERR1136813	20.8	control	female	26	NGT	197	34058468	5.06801	Israel	Illumina HiSeq 2500
FD200	ERR1136815	30	obese	female	66	NGT	197	25991726	3.87975	Israel	Illumina HiSeq 2500
FD205	ERR1136820	22.4	control	male	39	NGT	197	40576579	6.034	Israel	Illumina HiSeq 2500
FD206	ERR1136821	20.1	control	male	35	NGT	197	13732436	2.09047	Israel	Illumina HiSeq 2500
FD206	ERR1137326	20.1	control	male	35	NGT	158	13732436	1.11867	Israel	NextSeq 500
FD210	ERR1136824	23.8	control	female	46	NGT	197	36193656	5.39812	Israel	Illumina HiSeq 2500
FD211	ERR1136825	23.1	control	female	57	NGT	197	26525515	3.98838	Israel	Illumina HiSeq 2500
FD213	ERR1136827	22	control	female	32	NGT	197	25409481	3.95253	Israel	Illumina HiSeq 2500
FD213	ERR1137395	22	control	female	32	NGT	158	25409481	1.26066	Israel	NextSeq 500
FD216	ERR1136830	22.7	control	female	27	NGT	197	33202186	5.00643	Israel	Illumina HiSeq 2500
FD217	ERR1136831	19.5	control	female	36	NGT	197	31773514	4.79965	Israel	Illumina HiSeq 2500
FD219	ERR1136832	32	obese	0	0	NGT	198	42800117	6.35884	Israel	Illumina HiSeq 2500
FD222	ERR1136835	35.6	obese	male	39	NGT	197	54797724	8.20182	Israel	Illumina HiSeq 2500
FD224	ERR1136837	30.5	obese	male	30	NGT	197	57132124	8.58595	Israel	Illumina HiSeq 2500
FD227	ERR1136839	35.9	obese	female	43	NGT	197	26736777	4.04544	Israel	Illumina HiSeq 2500
FD228	ERR1136840	23.2	control	female	67	NGT	196	32424770	4.96103	Israel	Illumina HiSeq 2500
FD229	ERR1136841	22	control	female	44	NGT	198	31858235	4.72151	Israel	Illumina HiSeq 2500
FD23	ERR1136708	32.6	obese	male	54	NGT	197	55581515	11.9026	Israel	Illumina HiSeq 2500
FD231	ERR1136843	37.9	obese	male	67	NGT	198	18267727	2.71572	Israel	Illumina HiSeq 2500
FD231	ERR1137327	37.9	obese	male	67	NGT	158	18267727	0.306631	Israel	NextSeq 500
FD232	ERR1136844	20	control	female	38	NGT	197	36870121	5.56891	Israel	Illumina HiSeq 2500
FD233	ERR1136845	32.9	obese	female	66	NGT	197	34923200	5.2224	Israel	Illumina HiSeq 2500
FD237	ERR1136847	22.8	control	male	29	NGT	198	37271765	5.50637	Israel	Illumina HiSeq 2500
FD238	ERR1136848	24.1	control	female	44	NGT	197	33189492	4.94479	Israel	Illumina HiSeq 2500
FD24	ERR1136709	30.8	obese	female	57	NGT	196	50033367	10.8782	Israel	Illumina HiSeq 2500
FD240	ERR1136849	30.8	obese	female	55	NGT	198	35447966	5.24907	Israel	Illumina HiSeq 2500
FD242	ERR1136851	20.8	control	female	33	NGT	198	32825926	4.87289	Israel	Illumina HiSeq 2500
FD243	ERR1136852	22.9	control	female	39	NGT	197	35907799	5.34565	Israel	Illumina HiSeq 2500
FD244	ERR1136853	23.7	control	female	68	NGT	198	34832176	5.18124	Israel	Illumina HiSeq 2500
FD245	ERR1136854	22.5	control	male	29	NGT	198	46267559	6.87633	Israel	Illumina HiSeq 2500
FD248	ERR1136857	31.1	obese	male	44	NGT	197	41241179	6.16993	Israel	Illumina HiSeq 2500
FD249	ERR1136858	30.1	obese	female	39	NGT	197	25912302	3.88569	Israel	Illumina HiSeq 2500
FD250	ERR1136859	20.7	control	male	42	NGT	197	32185438	4.84959	Israel	Illumina HiSeq 2500
FD251	ERR1136860	24.9	control	male	43	NGT	198	43585938	6.51781	Israel	Illumina HiSeq 2500
FD252	ERR1136861	21.3	control	female	30	NGT	197	39214525	5.86453	Israel	Illumina HiSeq 2500
FD254	ERR1136863	24	control	female	46	NGT	193	34585080	5.17138	Israel	Illumina HiSeq 2500
FD255	ERR1136864	21	control	female	42	NGT	193	30051822	4.50237	Israel	Illumina HiSeq 2500
FD257	ERR1136866	24	control	male	43	NGT	192	37845935	5.7136	Israel	Illumina HiSeq 2500
FD260	ERR1136868	23.7	control	male	31	NGT	193	40464798	6.08068	Israel	Illumina HiSeq 2500
FD262	ERR1136869	23.7	control	female	49	NGT	194	33030675	4.84781	Israel	Illumina HiSeq 2500
FD266	ERR1136872	19.4	control	female	28	NGT	194	26943602	3.95254	Israel	Illumina HiSeq 2500
FD267	ERR1136873	23.7	control	male	62	NGT	193	18199729	2.72072	Israel	Illumina HiSeq 2500
FD267	ERR1137574	23.7	control	male	62	NGT	158	18199729	0.241523	Israel	NextSeq 500
FD269	ERR1136875	24.8	control	male	34	NGT	194	59145868	8.66769	Israel	Illumina HiSeq 2500
FD27	ERR1136711	21.2	control	female	44	NGT	196	18231342	3.98494	Israel	Illumina HiSeq 2500
FD27	ERR1137231	21.2	control	female	44	NGT	157	18231342	0.503441	Israel	NextSeq 500
FD271	ERR1136877	23.6	control	female	35	NGT	194	43220560	6.35197	Israel	Illumina HiSeq 2500
FD272	ERR1136878	22.5	control	male	40	NGT	194	35240383	5.18049	Israel	Illumina HiSeq 2500
FD273	ERR1136879	22.4	control	female	25	NGT	194	33681083	4.94638	Israel	Illumina HiSeq 2500
FD274	ERR1136880	22.6	control	male	30	NGT	194	26919385	3.97358	Israel	Illumina HiSeq 2500
FD275	ERR1136881	22.3	control	female	35	NGT	194	16766351	2.47491	Israel	Illumina HiSeq 2500
FD275	ERR1137575	22.3	control	female	35	NGT	158	16766351	0.860574	Israel	NextSeq 500
FD277	ERR1136883	21.3	control	male	32	NGT	195	53579380	7.65248	Israel	Illumina HiSeq 2500
FD277	ERR1136922	21.3	control	male	32	NGT	196	53579380	0.0248834	Israel	Illumina HiSeq 2500
FD278	ERR1136884	31	obese	male	52	NGT	194	35794020	5.16841	Israel	Illumina HiSeq 2500
FD278	ERR1136923	31	obese	male	52	NGT	196	35794020	0.034249	Israel	Illumina HiSeq 2500
FD279	ERR1136885	19.4	control	male	61	NGT	194	34525109	4.96612	Israel	Illumina HiSeq 2500
FD28	ERR1136712	22.4	control	female	49	NGT	197	29135984	6.26026	Israel	Illumina HiSeq 2500
FD282	ERR1136887	31.2	obese	male	67	NGT	194	28769218	4.18697	Israel	Illumina HiSeq 2500
FD284	ERR1136889	23.3	control	male	57	NGT	194	30462563	4.41058	Israel	Illumina HiSeq 2500
FD286	ERR1136891	23.6	control	female	38	NGT	195	43450582	6.15971	Israel	Illumina HiSeq 2500
FD288	ERR1136892	31.7	obese	male	31	NGT	194	29431675	4.2585	Israel	Illumina HiSeq 2500
FD289	ERR1136893	19.6	control	female	36	NGT	194	30619196	4.46283	Israel	Illumina HiSeq 2500
FD29	ERR1136713	23.4	control	female	23	NGT	196	27411054	5.94989	Israel	Illumina HiSeq 2500
FD290	ERR1136894	20.4	control	female	19	NGT	192	18548872	2.78911	Israel	Illumina HiSeq 2500
FD290	ERR1137576	20.4	control	female	19	NGT	158	18548872	0.17505	Israel	NextSeq 500
FD291	ERR1136895	34.8	obese	male	42	NGT	195	46156870	6.61533	Israel	Illumina HiSeq 2500
FD294	ERR1136898	19	control	female	39	NGT	195	34660969	4.94358	Israel	Illumina HiSeq 2500
FD296	ERR1136900	24.7	control	male	29	NGT	194	33921432	4.87057	Israel	Illumina HiSeq 2500
FD297	ERR1136901	32.4	obese	female	62	NGT	195	47125879	6.66046	Israel	Illumina HiSeq 2500
FD298	ERR1136902	21.6	control	male	38	NGT	194	20656620	2.98698	Israel	Illumina HiSeq 2500
FD301	ERR1136904	23.4	control	male	30	NGT	193	44529010	6.61531	Israel	Illumina HiSeq 2500
FD302	ERR1136905	22.4	control	female	30	NGT	193	32871061	4.90096	Israel	Illumina HiSeq 2500
FD303	ERR1136906	21	control	female	43	NGT	193	33181840	4.92868	Israel	Illumina HiSeq 2500
FD304	ERR1136907	21.1	control	female	28	NGT	195	47079810	6.80019	Israel	Illumina HiSeq 2500
FD305	ERR1136908	22.5	control	female	40	NGT	193	28714982	4.29028	Israel	Illumina HiSeq 2500
FD306	ERR1136909	31.6	obese	female	51	NGT	194	36763186	5.4174	Israel	Illumina HiSeq 2500
FD307	ERR1136910	23.7	control	male	40	NGT	193	18684923	2.79274	Israel	Illumina HiSeq 2500
FD307	ERR1137603	23.7	control	male	40	NGT	158	18684923	0.105327	Israel	NextSeq 500
FD308	ERR1136911	30.4	obese	male	40	NGT	193	40868355	6.04805	Israel	Illumina HiSeq 2500
FD309	ERR1136912	38.1	obese	male	68	NGT	193	24034686	3.63212	Israel	Illumina HiSeq 2500
FD31	ERR1136715	20.3	control	male	58	NGT	196	45590595	9.8385	Israel	Illumina HiSeq 2500
FD310	ERR1136913	19.7	control	female	64	NGT	193	27529959	4.14975	Israel	Illumina HiSeq 2500
FD311	ERR1136914	20.1	control	female	28	NGT		122668859	18.6273	Israel	Illumina HiSeq 2500
FD312	ERR1136915	23.2	control	male	34	NGT	193	33791934	5.04792	Israel	Illumina HiSeq 2500
FD314	ERR1137578	24.3	control	male	69	NGT	158	17909512	0.312705	Israel	NextSeq 500
FD314	ERR1136917	24.3	control	male	69	NGT	192	17909512	2.72514	Israel	Illumina HiSeq 2500
FD316	ERR1136918	20	control	female	34	NGT	192	11030258	1.68684	Israel	Illumina HiSeq 2500
FD316	ERR1137579	20	control	female	34	NGT	158	11030258	1.27571	Israel	NextSeq 500
FD318	ERR1137181	23.1	control	female	35	NGT	193	24720199	5.12052	Israel	Illumina HiSeq 2500
FD319	ERR1137182	30.8	obese	female	57	NGT	194	15149952	3.17406	Israel	Illumina HiSeq 2500
FD319	ERR1137397	30.8	obese	female	57	NGT	158	15149952	1.83986	Israel	NextSeq 500
FD320	ERR1137183	23.8	control	female	59	NGT	194	28925562	6.02947	Israel	Illumina HiSeq 2500
FD323	ERR1137186	42.4	obese	male	32	NGT	195	17741056	3.1155	Israel	Illumina HiSeq 2500
FD323	ERR1137399	42.4	obese	male	32	NGT	158	17741056	2.24153	Israel	NextSeq 500
FD324	ERR1137187	31.3	obese	female	41	NGT	195	19870233	2.77157	Israel	Illumina HiSeq 2500
FD324	ERR1137400	31.3	obese	female	41	NGT	158	19870233	2.57389	Israel	NextSeq 500
FD328	ERR1136927	23.8	control	male	30	NGT	195	33470322	1.84069	Israel	Illumina HiSeq 2500
FD328	ERR1137403	23.8	control	male	30	NGT	158	33470322	4.30191	Israel	NextSeq 500
FD332	ERR1136931	32.4	obese	female	29	NGT	196	83447266	2.05548	Israel	Illumina HiSeq 2500
FD332	ERR1137407	32.4	obese	female	29	NGT	158	83447266	10.5974	Israel	NextSeq 500
FD334	ERR1137190	23.7	control	male	36	NGT	194	28423887	5.86231	Israel	Illumina HiSeq 2500
FD335	ERR1137191	24.8	control	female	36	NGT	194	38932404	2.03747	Israel	Illumina HiSeq 2500
FD335	ERR1137409	24.8	control	female	36	NGT	158	38932404	5.04068	Israel	NextSeq 500
FD336	ERR1137192	22.6	control	female	36	NGT	194	19117380	3.92382	Israel	Illumina HiSeq 2500
FD336	ERR1137604	22.6	control	female	36	NGT	158	19117380	0.404801	Israel	NextSeq 500
FD339	ERR1137193	20.6	control	female	31	NGT	193	27473233	3.00733	Israel	Illumina HiSeq 2500
FD339	ERR1137410	20.6	control	female	31	NGT	158	27473233	3.63776	Israel	NextSeq 500
FD34	ERR1136717	22.1	control	male	28	NGT	197	51554392	11.0364	Israel	Illumina HiSeq 2500
FD340	ERR1137194	22.9	control	male	31	NGT	195	24875234	2.64184	Israel	Illumina HiSeq 2500
FD340	ERR1137411	22.9	control	male	31	NGT	158	24875234	3.21799	Israel	NextSeq 500
FD342	ERR1137196	22.3	control	female	35	NGT	194	26676193	2.2153	Israel	Illumina HiSeq 2500
FD342	ERR1137412	22.3	control	female	35	NGT	158	26676193	3.49763	Israel	NextSeq 500
FD343	ERR1137197	23.2	control	female	50	NGT	194	17122984	3.47765	Israel	Illumina HiSeq 2500
FD343	ERR1137413	23.2	control	female	50	NGT	158	17122984	2.07096	Israel	NextSeq 500
FD344	ERR1137198	24.6	control	female	25	NGT	194	24062824	2.60631	Israel	Illumina HiSeq 2500
FD344	ERR1137414	24.6	control	female	25	NGT	158	24062824	3.07414	Israel	NextSeq 500
FD345	ERR1137199	24.2	control	female	34	NGT	195	19124413	2.61914	Israel	Illumina HiSeq 2500
FD345	ERR1137415	24.2	control	female	34	NGT	158	19124413	2.44007	Israel	NextSeq 500
FD346	ERR1137200	31.5	obese	female	59	NGT	194	28546283	2.01604	Israel	Illumina HiSeq 2500
FD346	ERR1137416	31.5	obese	female	59	NGT	158	28546283	3.66345	Israel	NextSeq 500
FD347	ERR1137201	23.6	control	female	45	NGT	194	37162122	7.64847	Israel	Illumina HiSeq 2500
FD35	ERR1136718	23.2	control	male	38	NGT	197	34675069	7.48594	Israel	Illumina HiSeq 2500
FD351	ERR1137205	21.6	control	female	31	NGT	194	19145912	4.00973	Israel	Illumina HiSeq 2500
FD352	ERR1137206	24.7	control	male	31	NGT	194	15671553	3.14417	Israel	Illumina HiSeq 2500
FD352	ERR1137417	24.7	control	male	31	NGT	158	15671553	2.00795	Israel	NextSeq 500
FD357	ERR1137210	21.7	control	male	28	NGT	193	19943730	2.16428	Israel	Illumina HiSeq 2500
FD357	ERR1137421	21.7	control	male	28	NGT	158	19943730	2.54959	Israel	NextSeq 500
FD358	ERR1137211	32	obese	male	37	NGT	194	20225896	4.2294	Israel	Illumina HiSeq 2500
FD359	ERR1137212	20.1	control	male	35	NGT	194	18955231	3.95778	Israel	Illumina HiSeq 2500
FD359	ERR1137605	20.1	control	male	35	NGT	158	18955231	0.449999	Israel	NextSeq 500
FD36	ERR1136719	30.8	obese	female	60	NGT	196	33459555	7.27708	Israel	Illumina HiSeq 2500
FD361	ERR1137213	24.9	control	female	51	NGT	193	22122465	4.63955	Israel	Illumina HiSeq 2500
FD364	ERR1137216	21.6	control	female	31	NGT	194	14277910	1.98821	Israel	Illumina HiSeq 2500
FD364	ERR1137275	21.6	control	female	31	NGT	158	14277910	1.92485	Israel	NextSeq 500
FD366	ERR1137217	23.9	control	male	35	NGT	195	24043216	4.89941	Israel	Illumina HiSeq 2500
FD367	ERR1137218	37.9	obese	female	61	NGT	196	14123709	2.82164	Israel	Illumina HiSeq 2500
FD367	ERR1137276	37.9	obese	female	61	NGT	158	14123709	2.89439	Israel	NextSeq 500
FD369	ERR1137220	23.2	control	female	66	NGT	195	27286089	2.59783	Israel	Illumina HiSeq 2500
FD369	ERR1137278	23.2	control	female	66	NGT	158	27286089	4.09801	Israel	NextSeq 500
FD372	ERR1137222	32.8	obese	male	68	NGT	195	13726108	2.80318	Israel	Illumina HiSeq 2500
FD372	ERR1137280	32.8	obese	male	68	NGT	158	13726108	1.75165	Israel	NextSeq 500
FD373	ERR1137223	24.5	control	0	42	NGT	195	18550435	3.22631	Israel	Illumina HiSeq 2500
FD373	ERR1137281	24.5	control	0	42	NGT	158	18550435	2.39054	Israel	NextSeq 500
FD374	ERR1137224	21.8	control	female	58	NGT	195	31340872	2.63963	Israel	Illumina HiSeq 2500
FD374	ERR1137237	21.8	control	female	58	NGT	158	31340872	4.39142	Israel	NextSeq 500
FD375	ERR1137225	39.7	obese	male	39	NGT	195	21666080	4.3762	Israel	Illumina HiSeq 2500
FD376	ERR1137226	21.6	control	female	27	NGT	195	16628064	2.38131	Israel	Illumina HiSeq 2500
FD376	ERR1137424	21.6	control	female	27	NGT	158	16628064	2.15288	Israel	NextSeq 500
FD379	ERR1136932	19.8	control	female	31	NGT	195	31729115	2.59252	Israel	Illumina HiSeq 2500
FD379	ERR1137075	19.8	control	female	31	NGT	195	31729115	2.84354	Israel	Illumina HiSeq 2500
FD38	ERR1136720	23.8	control	female	31	NGT	198	36066986	7.70357	Israel	Illumina HiSeq 2500
FD380	ERR1136933	24.2	control	female	49	NGT	195	36399559	1.37107	Israel	Illumina HiSeq 2500
FD380	ERR1137076	24.2	control	female	49	NGT	195	36399559	5.49513	Israel	Illumina HiSeq 2500
FD381	ERR1136934	22.3	control	male	35	NGT	195	25660617	1.3652	Israel	Illumina HiSeq 2500
FD381	ERR1137077	22.3	control	male	35	NGT	195	25660617	3.37619	Israel	Illumina HiSeq 2500
FD382	ERR1136935	21.5	control	male	33	NGT	195	20808766	1.34931	Israel	Illumina HiSeq 2500
FD382	ERR1137078	21.5	control	male	33	NGT	195	20808766	2.41506	Israel	Illumina HiSeq 2500
FD383	ERR1136936	19.7	control	female	27	NGT	195	27770396	1.55649	Israel	Illumina HiSeq 2500
FD383	ERR1137079	19.7	control	female	27	NGT	196	27770396	3.49426	Israel	Illumina HiSeq 2500
FD384	ERR1136937	19.8	control	female	29	NGT	195	33853312	2.39599	Israel	Illumina HiSeq 2500
FD384	ERR1137080	19.8	control	female	29	NGT	195	33853312	3.58798	Israel	Illumina HiSeq 2500
FD387	ERR1137083	30.5	obese	male	52	NGT	196	16094512	2.00838	Israel	Illumina HiSeq 2500
FD387	ERR1137369	30.5	obese	male	52	NGT	158	16094512	1.98494	Israel	NextSeq 500
FD389	ERR1137085	23.1	control	female	49	NGT	196	14046853	2.85892	Israel	Illumina HiSeq 2500
FD389	ERR1137371	23.1	control	female	49	NGT	158	14046853	1.24276	Israel	NextSeq 500
FD39	ERR1136721	30.1	obese	female	48	NGT	197	75143971	15.7713	Israel	Illumina HiSeq 2500
FD391	ERR1137087	24.5	control	male	35	NGT	195	47640209	9.75314	Israel	Illumina HiSeq 2500
FD393	ERR1137089	33.7	obese	0	0	NGT	195	35395079	7.26608	Israel	Illumina HiSeq 2500
FD395	ERR1137091	23.8	control	female	42	NGT	195	10687525	2.22022	Israel	Illumina HiSeq 2500
FD395	ERR1137329	23.8	control	female	42	NGT	158	10687525	1.17519	Israel	NextSeq 500
FD40	ERR1136722	18.6	control	male	26	NGT	197	26087537	5.56205	Israel	Illumina HiSeq 2500
FD400	ERR1137096	40.8	obese	female	61	NGT	195	12563953	2.57433	Israel	Illumina HiSeq 2500
FD400	ERR1137331	40.8	obese	female	61	NGT	158	12563953	0.953951	Israel	NextSeq 500
FD401	ERR1137097	40.8	obese	female	65	NGT	195	12690826	2.58951	Israel	Illumina HiSeq 2500
FD401	ERR1137429	40.8	obese	female	65	NGT	158	12690826	1.51657	Israel	NextSeq 500
FD402	ERR1137098	34	obese	male	50	NGT	195	13576124	2.77708	Israel	Illumina HiSeq 2500
FD402	ERR1137332	34	obese	male	50	NGT	158	13576124	1.43531	Israel	NextSeq 500
FD403	ERR1137099	37.6	obese	female	46	NGT	195	16131362	3.28623	Israel	Illumina HiSeq 2500
FD403	ERR1137333	37.6	obese	female	46	NGT	158	16131362	1.46736	Israel	NextSeq 500
FD404	ERR1137100	22.1	control	female	26	NGT	195	13850608	2.84167	Israel	Illumina HiSeq 2500
FD404	ERR1137334	22.1	control	female	26	NGT	158	13850608	1.41536	Israel	NextSeq 500
FD407	ERR1137102	23	control	female	38	NGT	195	18261828	3.76072	Israel	Illumina HiSeq 2500
FD407	ERR1137430	23	control	female	38	NGT	158	18261828	1.07401	Israel	NextSeq 500
FD408	ERR1137103	20.1	control	female	58	NGT	195	21775235	4.45701	Israel	Illumina HiSeq 2500
FD409	ERR1137104	35.7	obese	male	59	NGT	195	29785861	6.23458	Israel	Illumina HiSeq 2500
FD41	ERR1136723	20.3	control	female	39	NGT	197	25971634	5.51282	Israel	Illumina HiSeq 2500
FD410	ERR1137105	22.8	control	male	35	NGT	195	34372890	7.20128	Israel	Illumina HiSeq 2500
FD411	ERR1137106	23.8	control	male	32	NGT	195	19379595	4.01274	Israel	Illumina HiSeq 2500
FD412	ERR1137107	31.2	obese	female	67	NGT	195	19858158	4.10944	Israel	Illumina HiSeq 2500
FD413	ERR1137108	31.6	obese	female	67	NGT	195	11701515	2.46107	Israel	Illumina HiSeq 2500
FD413	ERR1137282	31.6	obese	female	67	NGT	158	11701515	1.19052	Israel	NextSeq 500
FD414	ERR1137109	33.9	obese	0	0	NGT	194	10594689	2.24855	Israel	Illumina HiSeq 2500
FD414	ERR1137283	33.9	obese	0	0	NGT	158	10594689	1.25184	Israel	NextSeq 500
FD416	ERR1137111	20.8	control	female	70	NGT	194	24366445	5.12423	Israel	Illumina HiSeq 2500
FD418	ERR1137113	21.5	control	female	30	NGT	193	18063204	3.34052	Israel	Illumina HiSeq 2500
FD418	ERR1137284	21.5	control	female	30	NGT	158	18063204	2.37309	Israel	NextSeq 500
FD42	ERR1136724	20.3	control	male	39	NGT	197	37222005	7.85404	Israel	Illumina HiSeq 2500
FD420	ERR1137114	22.6	control	male	33	NGT	195	24854408	5.14331	Israel	Illumina HiSeq 2500
FD421	ERR1137115	30.5	obese	female	26	NGT	195	17745271	3.70794	Israel	Illumina HiSeq 2500
FD421	ERR1137285	30.5	obese	female	26	NGT	158	17745271	0.548403	Israel	NextSeq 500
FD423	ERR1137117	42.6	obese	male	41	NGT	195	23049991	4.83977	Israel	Illumina HiSeq 2500
FD424	ERR1137118	24.9	control	male	55	NGT	194	43140873	9.11341	Israel	Illumina HiSeq 2500
FD426	ERR1137120	23.2	control	female	40	NGT	195	25489510	3.69291	Israel	Illumina HiSeq 2500
FD426	ERR1137287	23.2	control	female	40	NGT	158	25489510	3.36015	Israel	NextSeq 500
FD429	ERR1137122	33.3	obese	female	65	NGT	196	24548303	4.93727	Israel	Illumina HiSeq 2500
FD430	ERR1137123	23.7	control	male	61	NGT	196	19359887	3.93266	Israel	Illumina HiSeq 2500
FD430	ERR1137288	23.7	control	male	61	NGT	158	19359887	1.36865	Israel	NextSeq 500
FD432	ERR1137124	22.9	control	female	49	NGT	196	29411009	5.96557	Israel	Illumina HiSeq 2500
FD435	ERR1137127	22.1	control	male	68	NGT	196	18409115	3.71679	Israel	Illumina HiSeq 2500
FD435	ERR1137290	22.1	control	male	68	NGT	158	18409115	0.348776	Israel	NextSeq 500
FD436	ERR1137128	24.4	control	male	33	NGT	195	18910541	3.85553	Israel	Illumina HiSeq 2500
FD436	ERR1137291	24.4	control	male	33	NGT	158	18910541	0.861276	Israel	NextSeq 500
FD437	ERR1137129	24.2	control	0	0	NGT	196	18490447	3.7505	Israel	Illumina HiSeq 2500
FD437	ERR1137292	24.2	control	0	0	NGT	158	18490447	0.819498	Israel	NextSeq 500
FD438	ERR1137130	24.2	control	female	33	NGT	196	15574467	3.18464	Israel	Illumina HiSeq 2500
FD438	ERR1137293	24.2	control	female	33	NGT	158	15574467	1.77861	Israel	NextSeq 500
FD439	ERR1137131	20.7	control	female	39	NGT	195	15439146	3.16906	Israel	Illumina HiSeq 2500
FD439	ERR1137294	20.7	control	female	39	NGT	158	15439146	0.970328	Israel	NextSeq 500
FD44	ERR1136726	21.9	control	male	31	NGT	197	25134470	5.38563	Israel	Illumina HiSeq 2500
FD441	ERR1136604	24.5	control	female	35	NGT	195	28194456	2.32912	Israel	Illumina HiSeq 2500
FD441	ERR1137133	24.5	control	female	35	NGT	196	28194456	3.40436	Israel	Illumina HiSeq 2500
FD442	ERR1137134	22.2	control	female	38	NGT	196	27721523	5.56793	Israel	Illumina HiSeq 2500
FD444	ERR1137136	32.9	obese	female	60	NGT	196	21688990	4.40435	Israel	Illumina HiSeq 2500
FD445	ERR1137137	20.8	control	0	0	NGT	196	18183216	3.70571	Israel	Illumina HiSeq 2500
FD445	ERR1137239	20.8	control	0	0	NGT	158	18183216	0.551824	Israel	NextSeq 500
FD446	ERR1137138	21.9	control	female	38	NGT	196	35589874	7.17496	Israel	Illumina HiSeq 2500
FD448	ERR1136605	20.3	control	female	30	NGT	195	24194209	2.58034	Israel	Illumina HiSeq 2500
FD448	ERR1137139	20.3	control	female	30	NGT	195	24194209	2.431	Israel	Illumina HiSeq 2500
FD45	ERR1136727	21.7	control	male	40	NGT	196	19040794	4.0935	Israel	Illumina HiSeq 2500
FD45	ERR1137232	21.7	control	male	40	NGT	157	19040794	0.0360285	Israel	NextSeq 500
FD45	ERR1137602	21.7	control	male	40	NGT	158	19040794	0.244838	Israel	NextSeq 500
FD451	ERR1136940	36.4	obese	female	51	NGT	195	10699790	1.58006	Israel	Illumina HiSeq 2500
FD451	ERR1137142	36.4	obese	female	51	NGT	196	10699790	3.75866	Israel	Illumina HiSeq 2500
FD452	ERR1136606	19.6	control	female	25	NGT	195	23118488	2.03008	Israel	Illumina HiSeq 2500
FD452	ERR1136941	19.6	control	female	25	NGT	196	23118488	0.924754	Israel	Illumina HiSeq 2500
FD452	ERR1137143	19.6	control	female	25	NGT	196	23118488	1.36208	Israel	Illumina HiSeq 2500
FD453	ERR1136942	22.4	control	female	61	NGT	195	30209512	1.53918	Israel	Illumina HiSeq 2500
FD453	ERR1137144	22.4	control	female	61	NGT	195	30209512	4.03387	Israel	Illumina HiSeq 2500
FD455	ERR1136944	24.7	control	female	27	NGT	195	22628098	1.24574	Israel	Illumina HiSeq 2500
FD455	ERR1137146	24.7	control	female	27	NGT	196	22628098	2.91815	Israel	Illumina HiSeq 2500
FD457	ERR1137148	18.9	control	female	26	NGT	196	18028738	3.68567	Israel	Illumina HiSeq 2500
FD457	ERR1137240	18.9	control	female	26	NGT	158	18028738	2.23739	Israel	NextSeq 500
FD458	ERR1137149	23.2	control	female	66	NGT	195	20406019	4.2595	Israel	Illumina HiSeq 2500
FD46	ERR1136728	23.8	control	male	32	NGT	197	13579717	2.92067	Israel	Illumina HiSeq 2500
FD46	ERR1137233	23.8	control	male	32	NGT	158	13579717	1.73821	Israel	NextSeq 500
FD461	ERR1136607	19.6	control	female	37	NGT	196	27460630	2.09968	Israel	Illumina HiSeq 2500
FD461	ERR1137152	19.6	control	female	37	NGT	196	27460630	3.4372	Israel	Illumina HiSeq 2500
FD463	ERR1137154	34	obese	male	58	NGT	196	25904080	5.2943	Israel	Illumina HiSeq 2500
FD465	ERR1137156	33.7	obese	female	62	NGT	196	27699405	5.61958	Israel	Illumina HiSeq 2500
FD467	ERR1137158	37.2	obese	female	64	NGT	196	17832175	3.64762	Israel	Illumina HiSeq 2500
FD467	ERR1137608	37.2	obese	female	64	NGT	158	17832175	0.228729	Israel	NextSeq 500
FD469	ERR1137160	22.6	control	female	31	NGT	195	17775736	3.66377	Israel	Illumina HiSeq 2500
FD469	ERR1137241	22.6	control	female	31	NGT	157	17775736	0.0793427	Israel	NextSeq 500
FD469	ERR1137640	22.6	control	female	31	NGT	158	17775736	0.904341	Israel	NextSeq 500
FD47	ERR1136729	31.4	obese	male	37	NGT	198	32739307	6.76776	Israel	Illumina HiSeq 2500
FD470	ERR1136610	24	control	female	27	NGT	195	20864447	1.45101	Israel	Illumina HiSeq 2500
FD470	ERR1137161	24	control	female	27	NGT	195	20864447	2.80925	Israel	Illumina HiSeq 2500
FD473	ERR1137164	23.1	control	female	25	NGT	195	30984995	6.41519	Israel	Illumina HiSeq 2500
FD479	ERR1137170	30.5	obese	female	49	NGT	196	20519199	4.21405	Israel	Illumina HiSeq 2500
FD48	ERR1136730	22.4	control	female	32	NGT	198	34083611	7.04437	Israel	Illumina HiSeq 2500
FD480	ERR1136614	19.7	control	female	58	NGT	196	24100905	1.68954	Israel	Illumina HiSeq 2500
FD480	ERR1137171	19.7	control	female	58	NGT	196	24100905	3.21666	Israel	Illumina HiSeq 2500
FD481	ERR1137172	31.8	obese	male	62	NGT	196	28201453	5.75152	Israel	Illumina HiSeq 2500
FD482	ERR1137173	31.5	obese	male	34	NGT	195	23190449	4.82704	Israel	Illumina HiSeq 2500
FD484	ERR1137175	23.9	control	female	53	NGT	196	18869533	3.83258	Israel	Illumina HiSeq 2500
FD484	ERR1137244	23.9	control	female	53	NGT	158	18869533	1.48986	Israel	NextSeq 500
FD487	ERR1136617	22.9	control	female	60	NGT	196	27054163	2.01054	Israel	Illumina HiSeq 2500
FD487	ERR1137178	22.9	control	female	60	NGT	196	27054163	3.48234	Israel	Illumina HiSeq 2500
FD488	ERR1137179	21.8	control	male	28	NGT	196	27108941	5.57018	Israel	Illumina HiSeq 2500
FD489	ERR1136618	23.8	control	male	40	NGT	196	44631809	9.2227	Israel	Illumina HiSeq 2500
FD490	ERR1136619	30.1	obese	male	42	NGT	196	29674244	6.15875	Israel	Illumina HiSeq 2500
FD491	ERR1136620	21.6	control	male	28	NGT	195	37718700	7.966	Israel	Illumina HiSeq 2500
FD492	ERR1136621	21.9	control	female	60	NGT	195	20132165	4.2008	Israel	Illumina HiSeq 2500
FD496	ERR1136625	31.2	obese	female	44	NGT	195	24096406	5.02113	Israel	Illumina HiSeq 2500
FD497	ERR1136626	23.8	control	female	59	NGT	195	36299748	7.51	Israel	Illumina HiSeq 2500
FD498	ERR1136627	31.2	obese	female	64	NGT	195	54447885	11.3304	Israel	Illumina HiSeq 2500
FD5	ERR1136693	19.5	control	female	23	NGT	198	41578430	8.60156	Israel	Illumina HiSeq 2500
FD50	ERR1136732	20.3	control	female	28	NGT	197	26475196	5.5148	Israel	Illumina HiSeq 2500
FD500	ERR1136629	20.2	control	female	43	NGT	195	26602966	5.27586	Israel	Illumina HiSeq 2500
FD502	ERR1136631	19.6	control	female	25	NGT	195	26137978	5.24987	Israel	Illumina HiSeq 2500
FD503	ERR1136632	49.8	obese	female	43	NGT	196	20411719	4.04498	Israel	Illumina HiSeq 2500
FD506	ERR1136954	20.7	control	female	42	NGT	196	17328247	2.11005	Israel	Illumina HiSeq 2500
FD506	ERR1137335	20.7	control	female	42	NGT	158	17328247	2.24919	Israel	NextSeq 500
FD507	ERR1136955	22	control	female	30	NGT	196	25489705	3.49136	Israel	Illumina HiSeq 2500
FD508	ERR1136956	21.1	control	male	29	NGT	196	10856739	1.34166	Israel	Illumina HiSeq 2500
FD508	ERR1137336	21.1	control	male	29	NGT	158	10856739	1.43495	Israel	NextSeq 500
FD51	ERR1136733	21.7	control	female	63	NGT	197	21201988	4.50933	Israel	Illumina HiSeq 2500
FD510	ERR1136958	23.7	control	male	52	NGT	197	33014691	4.49292	Israel	Illumina HiSeq 2500
FD511	ERR1136959	24.2	control	male	49	NGT	197	18899909	2.58903	Israel	Illumina HiSeq 2500
FD511	ERR1137338	24.2	control	male	49	NGT	158	18899909	0.66696	Israel	NextSeq 500
FD512	ERR1136960	19	control	0	0	NGT	196	31652029	1.4376	Israel	Illumina HiSeq 2500
FD512	ERR1137339	19	control	0	0	NGT	158	31652029	4.22982	Israel	NextSeq 500
FD515	ERR1136963	24.4	control	male	42	NGT	197	56867978	1.45612	Israel	Illumina HiSeq 2500
FD515	ERR1137341	24.4	control	male	42	NGT	158	56867978	7.29441	Israel	NextSeq 500
FD518	ERR1136966	24.4	control	male	53	NGT	197	60134755	1.79568	Israel	Illumina HiSeq 2500
FD518	ERR1137344	24.4	control	male	53	NGT	158	60134755	7.63715	Israel	NextSeq 500
FD52	ERR1136734	32.8	obese	female	62	NGT	198	31785659	6.66457	Israel	Illumina HiSeq 2500
FD520	ERR1136967	20.3	control	female	29	NGT	197	41591397	2.52853	Israel	Illumina HiSeq 2500
FD520	ERR1137345	20.3	control	female	29	NGT	158	41591397	5.32868	Israel	NextSeq 500
FD521	ERR1136946	21.8	control	female	31	NGT	196	35593521	2.38629	Israel	Illumina HiSeq 2500
FD521	ERR1136968	21.8	control	female	31	NGT	196	35593521	2.59575	Israel	Illumina HiSeq 2500
FD522	ERR1136947	24.7	control	male	32	NGT	196	28296984	2.20616	Israel	Illumina HiSeq 2500
FD522	ERR1136969	24.7	control	male	32	NGT	197	28296984	1.75643	Israel	Illumina HiSeq 2500
FD523	ERR1136948	22	control	female	48	NGT	195	28761599	1.74228	Israel	Illumina HiSeq 2500
FD523	ERR1136970	22	control	female	48	NGT	196	28761599	2.35143	Israel	Illumina HiSeq 2500
FD524	ERR1136949	24.8	control	female	33	NGT	196	27809390	2.27454	Israel	Illumina HiSeq 2500
FD524	ERR1136971	24.8	control	female	33	NGT	196	27809390	1.65668	Israel	Illumina HiSeq 2500
FD526	ERR1136951	23.8	control	female	0	NGT	195	26107996	1.87616	Israel	Illumina HiSeq 2500
FD526	ERR1136973	23.8	control	female	0	NGT	196	26107996	1.82719	Israel	Illumina HiSeq 2500
FD530	ERR1136977	24.2	control	male	29	NGT	196	17843252	2.42633	Israel	Illumina HiSeq 2500
FD530	ERR1137245	24.2	control	male	29	NGT	158	17843252	1.40712	Israel	NextSeq 500
FD532	ERR1136979	41	obese	male	60	NGT	197	42036902	1.34153	Israel	Illumina HiSeq 2500
FD532	ERR1137247	41	obese	male	60	NGT	158	42036902	5.75257	Israel	NextSeq 500
FD533	ERR1136980	23.4	control	0	0	NGT	196	17251797	2.36321	Israel	Illumina HiSeq 2500
FD533	ERR1137248	23.4	control	0	0	NGT	158	17251797	2.03154	Israel	NextSeq 500
FD534	ERR1136981	23.1	control	male	33	NGT	196	26533882	1.43402	Israel	Illumina HiSeq 2500
FD534	ERR1137249	23.1	control	male	33	NGT	158	26533882	3.67846	Israel	NextSeq 500
FD536	ERR1136983	21.3	control	female	25	NGT	197	85145440	1.93996	Israel	Illumina HiSeq 2500
FD536	ERR1137250	21.3	control	female	25	NGT	158	85145440	11.7841	Israel	NextSeq 500
FD538	ERR1136985	23.1	control	female	23	NGT	196	19048230	2.63	Israel	Illumina HiSeq 2500
FD538	ERR1137252	23.1	control	female	23	NGT	158	19048230	1.18792	Israel	NextSeq 500
FD539	ERR1136986	23.2	control	male	34	NGT	196	26067263	2.76785	Israel	Illumina HiSeq 2500
FD539	ERR1137253	23.2	control	male	34	NGT	158	26067263	3.62276	Israel	NextSeq 500
FD54	ERR1136735	20	control	male	38	NGT	198	26835155	5.6251	Israel	Illumina HiSeq 2500
FD540	ERR1136987	19.2	control	female	40	NGT	195	22465520	3.13606	Israel	Illumina HiSeq 2500
FD547	ERR1136993	38.6	obese	female	48	NGT	196	20111711	2.28564	Israel	Illumina HiSeq 2500
FD547	ERR1137258	38.6	obese	female	48	NGT	158	20111711	2.76349	Israel	NextSeq 500
FD553	ERR1136999	21	control	0	0	NGT	196	40893636	1.11537	Israel	Illumina HiSeq 2500
FD553	ERR1137263	21	control	0	0	NGT	158	40893636	6.04213	Israel	NextSeq 500
FD557	ERR1137003	36.7	obese	female	55	NGT	197	25927772	2.25549	Israel	Illumina HiSeq 2500
FD557	ERR1137267	36.7	obese	female	55	NGT	158	25927772	4.23553	Israel	NextSeq 500
FD558	ERR1137004	24.2	control	male	39	NGT	196	14077162	1.62944	Israel	Illumina HiSeq 2500
FD558	ERR1137268	24.2	control	male	39	NGT	158	14077162	1.93868	Israel	NextSeq 500
FD559	ERR1137005	20.2	control	female	27	NGT	196	195671775	0.653697	Israel	Illumina HiSeq 2500
FD559	ERR1137269	20.2	control	female	27	NGT	158	195671775	27.3659	Israel	NextSeq 500
FD560	ERR1137006	30.5	obese	female	52	NGT	196	51425465	1.55774	Israel	Illumina HiSeq 2500
FD560	ERR1137227	30.5	obese	female	52	NGT	158	51425465	6.86453	Israel	NextSeq 500
FD562	ERR1137008	22.5	control	female	28	NGT	196	21595140	2.95446	Israel	Illumina HiSeq 2500
FD563	ERR1137009	30.7	obese	female	51	NGT	196	30460674	1.00406	Israel	Illumina HiSeq 2500
FD563	ERR1137270	30.7	obese	female	51	NGT	158	30460674	4.2528	Israel	NextSeq 500
FD567	ERR1137013	33.9	obese	female	34	NGT	196	20580482	2.81835	Israel	Illumina HiSeq 2500
FD568	ERR1137014	21.8	control	female	27	NGT	196	18437433	1.06414	Israel	Illumina HiSeq 2500
FD568	ERR1137228	21.8	control	female	27	NGT	158	18437433	2.49554	Israel	NextSeq 500
FD571	ERR1137017	31.7	obese	male	39	NGT	197	15512534	1.47766	Israel	Illumina HiSeq 2500
FD571	ERR1137297	31.7	obese	male	39	NGT	158	15512534	2.0676	Israel	NextSeq 500
FD574	ERR1137020	18.5	control	female	40	NGT	196	12210245	1.67809	Israel	Illumina HiSeq 2500
FD574	ERR1137300	18.5	control	female	40	NGT	158	12210245	1.53232	Israel	NextSeq 500
FD576	ERR1137022	21.9	control	male	42	NGT	197	46302802	2.15454	Israel	Illumina HiSeq 2500
FD576	ERR1137302	21.9	control	male	42	NGT	158	46302802	6.09543	Israel	NextSeq 500
FD578	ERR1137024	23.9	control	male	58	NGT	197	23246127	3.11399	Israel	Illumina HiSeq 2500
FD579	ERR1137025	22.7	control	female	58	NGT	197	36189266	1.31392	Israel	Illumina HiSeq 2500
FD579	ERR1137304	22.7	control	female	58	NGT	158	36189266	4.72007	Israel	NextSeq 500
FD58	ERR1136739	30.9	obese	female	58	NGT	198	32364812	6.69396	Israel	Illumina HiSeq 2500
FD580	ERR1137026	23.6	control	female	46	NGT	197	24136345	1.48499	Israel	Illumina HiSeq 2500
FD580	ERR1137305	23.6	control	female	46	NGT	158	24136345	3.14287	Israel	NextSeq 500
FD581	ERR1137027	24.7	control	male	47	NGT	197	17248958	2.30218	Israel	Illumina HiSeq 2500
FD581	ERR1137306	24.7	control	male	47	NGT	158	17248958	1.74379	Israel	NextSeq 500
FD582	ERR1137028	20.8	control	female	24	NGT	197	22333055	1.03889	Israel	Illumina HiSeq 2500
FD582	ERR1137307	20.8	control	female	24	NGT	158	22333055	2.97372	Israel	NextSeq 500
FD583	ERR1137029	24.8	control	male	44	NGT	197	12867317	1.66633	Israel	Illumina HiSeq 2500
FD583	ERR1137308	24.8	control	male	44	NGT	158	12867317	1.67676	Israel	NextSeq 500
FD584	ERR1137030	20.5	control	male	31	NGT	197	16144936	1.79466	Israel	Illumina HiSeq 2500
FD584	ERR1137309	20.5	control	male	31	NGT	158	16144936	2.10322	Israel	NextSeq 500
FD586	ERR1137032	21.5	control	female	68	NGT	197	33031615	1.75492	Israel	Illumina HiSeq 2500
FD586	ERR1137311	21.5	control	female	68	NGT	158	33031615	4.36697	Israel	NextSeq 500
FD587	ERR1137033	31.6	obese	female	67	NGT	197	11592046	1.85421	Israel	Illumina HiSeq 2500
FD587	ERR1137312	31.6	obese	female	67	NGT	158	11592046	1.5259	Israel	NextSeq 500
FD588	ERR1137034	37.9	obese	female	62	NGT	197	15410206	1.68427	Israel	Illumina HiSeq 2500
FD588	ERR1137313	37.9	obese	female	62	NGT	158	15410206	2.04854	Israel	NextSeq 500
FD589	ERR1137035	22.2	control	0	0	NGT	196	21550849	1.55977	Israel	Illumina HiSeq 2500
FD589	ERR1137314	22.2	control	0	0	NGT	158	21550849	2.85519	Israel	NextSeq 500
FD59	ERR1136740	31.6	obese	male	38	NGT	198	24897276	5.18331	Israel	Illumina HiSeq 2500
FD590	ERR1137036	24.9	control	0	0	NGT	197	23826993	3.24236	Israel	Illumina HiSeq 2500
FD591	ERR1137037	20.2	control	male	33	NGT	197	16960329	1.72372	Israel	Illumina HiSeq 2500
FD591	ERR1137315	20.2	control	male	33	NGT	158	16960329	2.22407	Israel	NextSeq 500
FD595	ERR1137040	18.6	control	female	39	NGT	197	14364126	1.96509	Israel	Illumina HiSeq 2500
FD595	ERR1137318	18.6	control	female	39	NGT	158	14364126	1.40244	Israel	NextSeq 500
FD596	ERR1137041	21.7	control	male	26	NGT	197	22714509	1.58082	Israel	Illumina HiSeq 2500
FD596	ERR1137319	21.7	control	male	26	NGT	158	22714509	2.97748	Israel	NextSeq 500
FD597	ERR1137042	34.4	obese	male	39	NGT	197	27888349	1.9026	Israel	Illumina HiSeq 2500
FD597	ERR1137320	34.4	obese	male	39	NGT	158	27888349	3.62715	Israel	NextSeq 500
FD598	ERR1137043	19.9	control	female	42	NGT	197	32399178	4.42465	Israel	Illumina HiSeq 2500
FD599	ERR1137044	35.7	obese	male	27	NGT	197	32091500	1.50224	Israel	Illumina HiSeq 2500
FD599	ERR1137321	35.7	obese	male	27	NGT	158	32091500	4.20815	Israel	NextSeq 500
FD600	ERR1137045	22.6	control	female	37	NGT	197	21933971	2.99543	Israel	Illumina HiSeq 2500
FD601	ERR1137046	22.2	control	female	48	NGT	197	46485704	1.49628	Israel	Illumina HiSeq 2500
FD601	ERR1137322	22.2	control	female	48	NGT	158	46485704	6.12911	Israel	NextSeq 500
FD603	ERR1137048	22.7	control	male	64	NGT	197	22231865	3.04086	Israel	Illumina HiSeq 2500
FD606	ERR1137051	20.4	control	female	48	NGT	197	17712366	1.88665	Israel	Illumina HiSeq 2500
FD606	ERR1137347	20.4	control	female	48	NGT	158	17712366	2.25148	Israel	NextSeq 500
FD607	ERR1137052	20.6	control	female	33	NGT	196	15636109	1.30169	Israel	Illumina HiSeq 2500
FD607	ERR1137348	20.6	control	female	33	NGT	158	15636109	2.04683	Israel	NextSeq 500
FD609	ERR1137054	22.3	control	female	30	NGT	197	32366336	1.55923	Israel	Illumina HiSeq 2500
FD609	ERR1137325	22.3	control	female	30	NGT	158	32366336	4.23677	Israel	NextSeq 500
FD615	ERR1137059	24.4	control	male	40	NGT	196	21453448	2.95084	Israel	Illumina HiSeq 2500
FD616	ERR1137060	23.2	control	female	60	NGT	197	15664799	1.80009	Israel	Illumina HiSeq 2500
FD616	ERR1137354	23.2	control	female	60	NGT	158	15664799	2.03222	Israel	NextSeq 500
FD617	ERR1137061	20.4	control	male	28	NGT	196	31422947	1.58069	Israel	Illumina HiSeq 2500
FD617	ERR1137355	20.4	control	male	28	NGT	158	31422947	4.11114	Israel	NextSeq 500
FD618	ERR1137062	36	obese	female	36	NGT	196	26712765	3.68734	Israel	Illumina HiSeq 2500
FD619	ERR1137063	22.5	control	female	54	NGT	197	30779639	4.18388	Israel	Illumina HiSeq 2500
FD62	ERR1136742	32.9	obese	male	61	NGT	198	32227166	6.63288	Israel	Illumina HiSeq 2500
FD620	ERR1137064	34.3	obese	female	27	NGT	196	20368594	2.82334	Israel	Illumina HiSeq 2500
FD622	ERR1137066	23.5	control	female	40	NGT	197	20898582	1.67519	Israel	Illumina HiSeq 2500
FD622	ERR1137357	23.5	control	female	40	NGT	158	20898582	2.66665	Israel	NextSeq 500
FD623	ERR1137067	22.9	control	female	37	NGT	196	43182049	1.62717	Israel	Illumina HiSeq 2500
FD623	ERR1137358	22.9	control	female	37	NGT	158	43182049	6.18945	Israel	NextSeq 500
FD629	ERR1137071	24	control	female	37	NGT	196	89249712	0.802747	Israel	Illumina HiSeq 2500
FD629	ERR1137362	24	control	female	37	NGT	158	89249712	11.4323	Israel	NextSeq 500
FD63	ERR1136743	21.1	control	female	52	NGT	198	59104971	12.3939	Israel	Illumina HiSeq 2500
FD630	ERR1137072	37	obese	female	54	NGT	196	23047216	3.18028	Israel	Illumina HiSeq 2500
FD631	ERR1137073	22.7	control	male	35	NGT	197	19685829	1.92781	Israel	Illumina HiSeq 2500
FD631	ERR1137668	22.7	control	male	35	NGT	158	19685829	2.20693	Israel	NextSeq 500
FD632	ERR1137074	21.6	control	female	39	NGT	197	16820994	2.27432	Israel	Illumina HiSeq 2500
FD632	ERR1137713	21.6	control	female	39	NGT	74	16820994	0.701064	Israel	NextSeq 500
FD64	ERR1136744	38.4	obese	male	57	NGT	197	39839268	8.3775	Israel	Illumina HiSeq 2500
FD65	ERR1136745	22.3	control	male	34	NGT	197	27712524	5.92517	Israel	Illumina HiSeq 2500
FD67	ERR1136747	33.6	obese	female	69	NGT	198	28604140	6.06015	Israel	Illumina HiSeq 2500
FD69	ERR1136748	32.4	obese	female	59	NGT	196	25475579	5.50637	Israel	Illumina HiSeq 2500
FD697	ERR1136635	33.5	obese	male	56	NGT	197	29833069	5.91266	Israel	Illumina HiSeq 2500
FD699	ERR1136637	21.8	control	female	58	NGT	196	23555511	4.70599	Israel	Illumina HiSeq 2500
FD7	ERR1136695	21.2	control	female	39	NGT	198	30189702	6.27127	Israel	Illumina HiSeq 2500
FD70	ERR1136749	30.5	obese	female	65	NGT	197	25907281	5.58535	Israel	Illumina HiSeq 2500
FD701	ERR1136638	33.5	obese	male	48	NGT	196	19271513	3.83488	Israel	Illumina HiSeq 2500
FD701	ERR1137611	33.5	obese	male	48	NGT	158	19271513	0.150769	Israel	NextSeq 500
FD702	ERR1136639	36.2	obese	female	50	NGT	196	25258690	4.97325	Israel	Illumina HiSeq 2500
FD703	ERR1136640	22.6	control	female	47	NGT	196	21244096	4.20762	Israel	Illumina HiSeq 2500
FD704	ERR1136641	22.3	control	female	39	NGT	196	18960722	3.69598	Israel	Illumina HiSeq 2500
FD704	ERR1137581	22.3	control	female	39	NGT	158	18960722	1.1123	Israel	NextSeq 500
FD709	ERR1136646	23.1	control	female	65	NGT	197	13242419	2.47111	Israel	Illumina HiSeq 2500
FD709	ERR1137612	23.1	control	female	65	NGT	158	13242419	0.537688	Israel	NextSeq 500
FD709	ERR1137685	23.1	control	female	65	NGT	323	13242419	1.11626	Israel	Illumina MiSeq
FD710	ERR1136647	31.4	obese	male	55	NGT	197	23519324	4.56912	Israel	Illumina HiSeq 2500
FD712	ERR1136649	42.6	obese	female	31	NGT	197	36118232	3.35286	Israel	Illumina HiSeq 2500
FD712	ERR1137584	42.6	obese	female	31	NGT	158	36118232	4.11552	Israel	NextSeq 500
FD714	ERR1136651	35.9	obese	female	30	NGT	197	24550021	4.69571	Israel	Illumina HiSeq 2500
FD715	ERR1136652	31.6	obese	female	44	NGT	197	34752168	6.62849	Israel	Illumina HiSeq 2500
FD717	ERR1136654	19.7	control	female	33	NGT	197	19800452	3.77823	Israel	Illumina HiSeq 2500
FD718	ERR1136655	24.9	control	female	40	NGT	197	18556750	3.53725	Israel	Illumina HiSeq 2500
FD718	ERR1137587	24.9	control	female	40	NGT	158	18556750	1.21942	Israel	NextSeq 500
FD721	ERR1136658	32.4	obese	male	45	NGT	196	30123802	5.84615	Israel	Illumina HiSeq 2500
FD722	ERR1136659	23.4	control	female	64	NGT	196	25193377	4.9196	Israel	Illumina HiSeq 2500
FD723	ERR1136660	32	obese	female	57	NGT	197	17526253	3.40004	Israel	Illumina HiSeq 2500
FD723	ERR1137588	32	obese	female	57	NGT	158	17526253	1.61976	Israel	NextSeq 500
FD725	ERR1136661	23.3	control	female	44	NGT	197	17547508	3.43447	Israel	Illumina HiSeq 2500
FD725	ERR1137589	23.3	control	female	44	NGT	158	17547508	0.622754	Israel	NextSeq 500
FD726	ERR1136662	19	control	male	34	NGT	197	17036605	3.35332	Israel	Illumina HiSeq 2500
FD726	ERR1137590	19	control	male	34	NGT	158	17036605	0.730959	Israel	NextSeq 500
FD727	ERR1136663	23.7	control	female	51	NGT	196	16322135	2.37151	Israel	Illumina HiSeq 2500
FD727	ERR1137591	23.7	control	female	51	NGT	158	16322135	1.88141	Israel	NextSeq 500
FD728	ERR1136664	38.4	obese	female	42	NGT	197	21750303	4.27146	Israel	Illumina HiSeq 2500
FD731	ERR1136667	20.8	control	female	32	NGT	196	21127418	4.13305	Israel	Illumina HiSeq 2500
FD733	ERR1136668	37.3	obese	female	48	NGT	196	20826447	4.1299	Israel	Illumina HiSeq 2500
FD734	ERR1136669	24.5	control	male	34	NGT	196	24374976	4.83381	Israel	Illumina HiSeq 2500
FD736	ERR1136670	30.7	obese	female	68	NGT	196	27649407	5.41155	Israel	Illumina HiSeq 2500
FD738	ERR1136672	22.7	control	female	32	NGT	196	25361133	4.9968	Israel	Illumina HiSeq 2500
FD741	ERR1136675	33.6	obese	male	33	NGT	197	17409223	3.40342	Israel	Illumina HiSeq 2500
FD741	ERR1137592	33.6	obese	male	33	NGT	158	17409223	0.716049	Israel	NextSeq 500
FD748	ERR1136681	24.7	control	female	60	NGT	196	21461442	4.21984	Israel	Illumina HiSeq 2500
FD749	ERR1136682	18.9	control	female	25	NGT	197	20791676	4.07604	Israel	Illumina HiSeq 2500
FD750	ERR1136683	23.7	control	male	28	NGT	197	18785439	1.99436	Israel	Illumina HiSeq 2500
FD750	ERR1137595	23.7	control	male	28	NGT	158	18785439	2.17236	Israel	NextSeq 500
FD751	ERR1136684	24.4	control	female	25	NGT	196	14111618	2.76921	Israel	Illumina HiSeq 2500
FD751	ERR1137596	24.4	control	female	25	NGT	158	14111618	1.49658	Israel	NextSeq 500
FD752	ERR1136685	24.5	control	male	59	NGT	197	25495826	4.9431	Israel	Illumina HiSeq 2500
FD753	ERR1136686	24	control	female	37	NGT	197	30785403	5.92662	Israel	Illumina HiSeq 2500
FD754	ERR1136687	19.8	control	female	55	NGT	196	20563195	4.0146	Israel	Illumina HiSeq 2500
FD756	ERR1136689	23.7	control	male	32	NGT	197	28576986	5.50204	Israel	Illumina HiSeq 2500
FD757	ERR1136690	22.9	control	male	64	NGT	197	18051408	3.57133	Israel	Illumina HiSeq 2500
FD757	ERR1137642	22.9	control	male	64	NGT	158	18051408	1.752	Israel	NextSeq 500
FD758	ERR1136691	24.7	control	male	64	NGT	195	14586088	3.07097	Israel	Illumina HiSeq 2500
FD758	ERR1137616	24.7	control	male	64	NGT	158	14586088	1.02169	Israel	NextSeq 500
FD839	ERR1137496	24.4	control	female	39	NGT	158	31418882	3.76438	Israel	NextSeq 500
FD840	ERR1137497	24.2	control	male	65	NGT	158	58400663	7.06574	Israel	NextSeq 500
FD841	ERR1137498	40.6	obese	female	39	NGT	158	14962975	1.77774	Israel	NextSeq 500
FD841	ERR1137643	40.6	obese	female	39	NGT	158	14962975	1.90702	Israel	NextSeq 500
FD842	ERR1137499	21.9	control	male	31	NGT	158	23892169	2.84861	Israel	NextSeq 500
FD844	ERR1137438	18.8	control	female	41	NGT	158	52870314	6.73679	Israel	NextSeq 500
FD845	ERR1137439	19.5	control	female	33	NGT	158	37846750	4.78716	Israel	NextSeq 500
FD846	ERR1137440	24.7	control	male	56	NGT	158	21169426	1.94002	Israel	NextSeq 500
FD846	ERR1137565	24.7	control	male	56	NGT	82	21169426	1.07484	Israel	NextSeq 500
FD846	ERR1137644	24.7	control	male	56	NGT	158	21169426	0.655084	Israel	NextSeq 500
FD848	ERR1137441	24.7	control	male	39	NGT	158	66849930	8.55523	Israel	NextSeq 500
FD849	ERR1137442	21.5	control	female	30	NGT	158	49099007	6.25208	Israel	NextSeq 500
FD850	ERR1137443	30.9	obese	female	52	NGT	158	21292483	2.78679	Israel	NextSeq 500
FD851	ERR1137444	30.9	obese	female	56	NGT	158	19990643	2.54185	Israel	NextSeq 500
FD852	ERR1137445	19.4	control	female	25	NGT	158	43253518	5.53103	Israel	NextSeq 500
FD854	ERR1137447	19.9	control	female	24	NGT	158	21436406	2.72305	Israel	NextSeq 500
FD855	ERR1137448	19.7	control	female	32	NGT	158	37376261	4.76684	Israel	NextSeq 500
FD856	ERR1137449	22	control	female	26	NGT	158	18191661	2.18547	Israel	NextSeq 500
FD856	ERR1137618	22	control	female	26	NGT	158	18191661	0.20072	Israel	NextSeq 500
FD856	ERR1137714	22	control	female	26	NGT	74	18191661	0.522656	Israel	NextSeq 500
FD858	ERR1137451	21.6	control	male	37	NGT	158	44456238	5.63498	Israel	NextSeq 500
FD859	ERR1137452	23.5	control	female	67	NGT	158	30821445	3.93207	Israel	NextSeq 500
FD861	ERR1137454	24.7	control	male	45	NGT	158	47955245	6.09069	Israel	NextSeq 500
FD862	ERR1137455	22.6	control	female	37	NGT	158	38844441	2.34725	Israel	NextSeq 500
FD862	ERR1137645	22.6	control	female	37	NGT	158	38844441	2.12501	Israel	NextSeq 500
FD863	ERR1137456	23.5	control	male	38	NGT	158	21036787	0.640358	Israel	NextSeq 500
FD863	ERR1137619	23.5	control	male	38	NGT	158	21036787	1.82494	Israel	NextSeq 500
FD864	ERR1137457	21.7	control	female	24	NGT	158	22930748	2.92219	Israel	NextSeq 500
FD868	ERR1137460	33.6	obese	female	35	NGT	158	37965725	4.8564	Israel	NextSeq 500
FD869	ERR1137461	30.3	obese	male	34	NGT	158	31383331	3.96926	Israel	NextSeq 500
FD870	ERR1137646	23	control	female	29	NGT	158	22048999	0.690309	Israel	NextSeq 500
FD870	ERR1137462	23	control	female	29	NGT	158	22048999	2.04049	Israel	NextSeq 500
FD879	ERR1137379	22.8	control	female	56	NGT	158	24274953	3.00525	Israel	NextSeq 500
FD880	ERR1137380	21.6	control	female	36	NGT	158	78895078	9.72279	Israel	NextSeq 500
FD881	ERR1137363	32.7	obese	female	58	NGT	158	24410071	3.12885	Israel	NextSeq 500
FD883	ERR1137431	20.6	control	female	59	NGT	158	26881864	3.53362	Israel	NextSeq 500
FD885	ERR1137433	32.2	obese	male	61	NGT	158	41373299	5.71976	Israel	NextSeq 500
FD886	ERR1137434	32.3	obese	male	35	NGT	158	46574808	5.953	Israel	NextSeq 500
FD887	ERR1137435	23.9	control	male	30	NGT	158	27805075	3.65045	Israel	NextSeq 500
FD889	ERR1137365	32.1	obese	male	53	NGT	158	41337826	5.27269	Israel	NextSeq 500
FD890	ERR1137366	34.1	obese	female	50	NGT	158	89332688	11.3544	Israel	NextSeq 500
FD892	ERR1137381	23.7	control	female	30	NGT	158	19950510	2.30126	Israel	NextSeq 500
FD892	ERR1137622	23.7	control	female	30	NGT	158	19950510	0.202042	Israel	NextSeq 500
FD892	ERR1137718	23.7	control	female	30	NGT	74	19950510	0.746105	Israel	NextSeq 500
FD897	ERR1137468	30.7	obese	male	33	NGT	158	12620354	1.32747	Israel	NextSeq 500
FD897	ERR1137650	30.7	obese	male	33	NGT	158	12620354	1.35544	Israel	NextSeq 500
FD902	ERR1137472	21.5	control	female	30	NGT	158	40609802	5.1874	Israel	NextSeq 500
FD903	ERR1137473	23.7	control	female	42	NGT	158	20104717	2.35789	Israel	NextSeq 500
FD903	ERR1137623	23.7	control	female	42	NGT	158	20104717	0.226088	Israel	NextSeq 500
FD904	ERR1137474	22.2	control	female	34	NGT	158	21698240	2.79779	Israel	NextSeq 500
FD905	ERR1137475	20.7	control	female	35	NGT	158	26274990	2.49828	Israel	NextSeq 500
FD905	ERR1137624	20.7	control	female	35	NGT	158	26274990	0.770671	Israel	NextSeq 500
FD906	ERR1137476	21	control	female	35	NGT	158	26709622	3.49057	Israel	NextSeq 500
FD907	ERR1137477	22.2	control	male	18	NGT	158	22435535	1.28162	Israel	NextSeq 500
FD907	ERR1137653	22.2	control	male	18	NGT	158	22435535	1.35636	Israel	NextSeq 500
FD908	ERR1137478	23.2	control	female	62	NGT	158	77247203	9.92029	Israel	NextSeq 500
FD909	ERR1137479	37.4	obese	male	42	NGT	158	54199164	6.98124	Israel	NextSeq 500
FD912	ERR1137482	24.2	control	female	59	NGT	158	44736739	5.70795	Israel	NextSeq 500
FD913	ERR1137483	30.1	obese	female	61	NGT	158	42327246	5.44715	Israel	NextSeq 500
FD915	ERR1137485	31.2	obese	female	63	NGT	158	45331333	5.85429	Israel	NextSeq 500
FD917	ERR1137487	23.9	control	male	37	NGT	158	32572960	4.19495	Israel	NextSeq 500
FD920	ERR1137490	20.9	control	male	34	NGT	158	31691761	4.11836	Israel	NextSeq 500
FD927	ERR1137501	30.9	obese	female	69	NGT	158	31638335	3.77142	Israel	NextSeq 500
FD928	ERR1137502	36.2	obese	male	52	NGT	158	31886562	3.81815	Israel	NextSeq 500
FD929	ERR1137503	23.4	control	female	45	NGT	158	32003008	3.84712	Israel	NextSeq 500
FD932	ERR1137382	31.7	obese	male	38	NGT	158	47634318	5.85567	Israel	NextSeq 500
FD933	ERR1137506	19.1	control	female	38	NGT	158	31506398	3.75584	Israel	NextSeq 500
FD934	ERR1137507	24.1	control	female	60	NGT	158	37146900	4.43513	Israel	NextSeq 500
FD935	ERR1137508	31.6	obese	female	68	NGT	158	23476989	2.80155	Israel	NextSeq 500
FD937	ERR1137510	32.3	obese	female	65	NGT	158	40096881	4.80928	Israel	NextSeq 500
FD938	ERR1137511	24	control	female	34	NGT	158	50867043	6.10495	Israel	NextSeq 500
FD939	ERR1137512	23.6	control	female	38	NGT	158	21774785	2.62003	Israel	NextSeq 500
FD940	ERR1137513	31.5	obese	female	68	NGT	158	33712283	4.11259	Israel	NextSeq 500
FD941	ERR1137383	33.5	obese	male	66	NGT	158	39304756	4.82801	Israel	NextSeq 500
FD943	ERR1137384	40.9	obese	male	44	NGT	158	10230158	1.26049	Israel	NextSeq 500
FD943	ERR1137655	40.9	obese	male	44	NGT	158	10230158	3.39926	Israel	NextSeq 500
FD944	ERR1137385	34.7	obese	female	35	NGT	158	33397087	4.08208	Israel	NextSeq 500
FD945	ERR1137386	23.3	control	female	37	NGT	158	53652005	6.60119	Israel	NextSeq 500
FD948	ERR1137389	45.3	obese	female	42	NGT	158	33661570	4.15333	Israel	NextSeq 500
FD950	ERR1137391	20.3	control	female	38	NGT	158	42402648	5.2236	Israel	NextSeq 500
FD951	ERR1137392	21.2	control	female	40	NGT	158	46405533	5.74464	Israel	NextSeq 500

## Sheet: Kazakhstan
SampleID/RunID	BMI	Type	Sex	Age	Comorbidity	Average_readlength(bp)	#reads	Data (Gb)	Country	Sequencing_platform
713B063	24.77	control	female	50	NGT	164	32809587	8	Kazakhstan	Illumina HiSeq 2000
713B041	24.17	control	female	54	NGT	198	56035666	9.2	Kazakhstan	Illumina HiSeq 2000
713A015	20.96	control	female	45	NGT	173	41252547	9.7	Kazakhstan	Illumina HiSeq 2000
713A051	21.34	control	female	36	NGT	204	65439648	10.1	Kazakhstan	Illumina HiSeq 2000
713A088	23.51	control	male	47	NGT	173	43288095	10.1	Kazakhstan	Illumina HiSeq 2000
713A010	20.45	control	female	48	NGT	206	70474070	10.6	Kazakhstan	Illumina HiSeq 2000
713B052	24.46	control	female	43	NGT	170	48145064	10.8	Kazakhstan	Illumina HiSeq 2000
713A030	24.54	control	male	33	NGT	174	46603712	11	Kazakhstan	Illumina HiSeq 2000
713A062	18.66	control	female	51	NGT	173	46773515	11	Kazakhstan	Illumina HiSeq 2000
713B076	24.96	control	female	36	NGT	173	46469189	11	Kazakhstan	Illumina HiSeq 2000
713B053	24.84	control	female	34	NGT	172	51017385	11.1	Kazakhstan	Illumina HiSeq 2000
713A084	23.16	control	male	75	NGT	174	47463148	11.1	Kazakhstan	Illumina HiSeq 2000
713A087	24.01	control	female	40	NGT	172	49181204	11.2	Kazakhstan	Illumina HiSeq 2000
713A004	24.34	control	female	48	NGT	176	47295003	11.3	Kazakhstan	Illumina HiSeq 2000
713B073	24.34	control	male	35	NGT	174	50634125	11.9	Kazakhstan	Illumina HiSeq 2000
713A002	23.62	control	female	29	NGT	173	53314866	12.1	Kazakhstan	Illumina HiSeq 2000
713B025	22.86	control	female	37	NGT	172	55339962	12.3	Kazakhstan	Illumina HiSeq 2000
713A005	24.09	control	female	29	NGT	174	53487450	12.7	Kazakhstan	Illumina HiSeq 2000
713A055	24.97	control	female	55	NGT	175	55385152	12.8	Kazakhstan	Illumina HiSeq 2000
713B004	24.03	control	female	42	NGT	168	53801132	12.8	Kazakhstan	Illumina HiSeq 2000
713B014	20.55	control	female	45	NGT	177	66046256	13.5	Kazakhstan	Illumina HiSeq 2000
713B058	22.76	control	male	71	NGT	174	61134245	14.1	Kazakhstan	Illumina HiSeq 2000
713A037	23.15	control	female	58	NGT	173	65732469	15.2	Kazakhstan	Illumina HiSeq 2000
713B035	19.98	control	male	45	NGT	174	66117106	15.2	Kazakhstan	Illumina HiSeq 2000
713B032	24.61	control	female	40	NGT	180	80861996	16.2	Kazakhstan	Illumina HiSeq 2000
713A023	31.49	obese	male	60	T2D	172	46145943	10.9	Kazakhstan	Illumina HiSeq 2000
713A029	31.67	obese	male	39	T2D	177	55555459	12.4	Kazakhstan	Illumina HiSeq 2000
713A045	30.67	obese	male	48	T2D	172	48787279	11.9	Kazakhstan	Illumina HiSeq 2000
713A046	30.08	obese	female	47	T2D	178	56761045	11.6	Kazakhstan	Illumina HiSeq 2000
713A052	32.43	obese	female	62	T2D	177	59723052	13.4	Kazakhstan	Illumina HiSeq 2000
713A056	31.14	obese	female	40	T2D	168	47921831	11.3	Kazakhstan	Illumina HiSeq 2000
713A058	30.1	obese	female	53	T2D	174	50046078	11.8	Kazakhstan	Illumina HiSeq 2000
713A068	30.67	obese	male	64	T2D	176	56778956	13.2	Kazakhstan	Illumina HiSeq 2000
713A073	30.93	obese	male	47	T2D	167	48828626	11.9	Kazakhstan	Illumina HiSeq 2000
713A089	30.84	obese	female	42	T2D	169	46482625	10.4	Kazakhstan	Illumina HiSeq 2000
713B005	30.41	obese	female	49	T2D	168	52667029	12.8	Kazakhstan	Illumina HiSeq 2000
713B007	34.98	obese	female	44	T2D	176	69290218	13.6	Kazakhstan	Illumina HiSeq 2000
713B015	30.04	obese	female	51	T2D	179	32159865	7.6	Kazakhstan	Illumina HiSeq 2000
713B029	30.45	obese	male	50	T2D	182	55640430	12.7	Kazakhstan	Illumina HiSeq 2000
713B033	32.87	obese	female	53	T2D	210	75707258	11.3	Kazakhstan	Illumina HiSeq 2000
713B037	36.58	obese	female	55	T2D	177	70405619	14.6	Kazakhstan	Illumina HiSeq 2000
713B042	33.03	obese	male	63	T2D	170	56749418	12.5	Kazakhstan	Illumina HiSeq 2000
713B043	31.23	obese	female	63	T2D	171	49958647	12.6	Kazakhstan	Illumina HiSeq 2000
713B049	32.18	obese	male	58	T2D	170	48850167	11	Kazakhstan	Illumina HiSeq 2000
713B056	34.48	obese	female	67	T2D	169	46933567	10.4	Kazakhstan	Illumina HiSeq 2000
713B057	30.04	obese	female	55	T2D	210	46456935	7.2	Kazakhstan	Illumina HiSeq 2000
713B061	37.98	obese	male	37	T2D	175	52445975	12.3	Kazakhstan	Illumina HiSeq 2000
713B065	32.72	obese	male	66	T2D	174	44143187	10.3	Kazakhstan	Illumina HiSeq 2000

## Sheet: Sweden
SampleID/RunID	BMI	Type	Sex	Age	Comorbidity	Average_readlength(bp)	#reads	Data (Gb)	Country	Sequencing_platform
ERR260136	30.9	obese	female	70.15	IGT	202	25638112	5.4	Sweden	Illumina HiSeq 2000
ERR260140	41.8	obese	female	70.15	T2D	202	19166900	4	Sweden	Illumina HiSeq 2000
ERR260147	24.8	control	female	71.39	NGT	202	27938300	6.3	Sweden	Illumina HiSeq 2000
ERR260150	39.7	obese	female	71.58	IGT	202	30132010	6.5	Sweden	Illumina HiSeq 2000
ERR260152	30.6	obese	female	71.24	T2D	202	17956034	3.9	Sweden	Illumina HiSeq 2000
ERR260154	32.8	obese	female	71.04	IGT	202	24607238	5.3	Sweden	Illumina HiSeq 2000
ERR260157	30.4	obese	female	70.96	IGT	202	23324154	5	Sweden	Illumina HiSeq 2000
ERR260161	44.6	obese	female	70.39	T2D	202	42892356	9.6	Sweden	Illumina HiSeq 2000
ERR260163	35.1	obese	female	70.14	NGT	202	31866570	7.2	Sweden	Illumina HiSeq 2000
ERR260167	31.8	obese	female	70.97	T2D	202	43061284	9.6	Sweden	Illumina HiSeq 2000
ERR260169	31.7	obese	female	68.96	T2D	202	19017376	4.3	Sweden	Illumina HiSeq 2000
ERR260170	20.4	control	female	71.11	NGT	202	30299038	6.9	Sweden	Illumina HiSeq 2000
ERR260171	23.7	control	female	70.55	NGT	202	57713204	12.1	Sweden	Illumina HiSeq 2000
ERR260173	33	obese	female	70.11	T2D	202	59566518	12.6	Sweden	Illumina HiSeq 2000
ERR260175	31	obese	female	71.02	NGT	202	31699834	6.7	Sweden	Illumina HiSeq 2000
ERR260177	33.3	obese	female	70.2	IGT	202	42926714	9	Sweden	Illumina HiSeq 2000
ERR260179	36.6	obese	female	70.16	T2D	202	41782266	8.8	Sweden	Illumina HiSeq 2000
ERR260193	21.3	control	female	70.25	NGT	202	27943736	6.1	Sweden	Illumina HiSeq 2000
ERR260205	21.6	control	female	70.63	NGT	202	29998756	6.8	Sweden	Illumina HiSeq 2000
ERR260209	18.2	control	female	69.41	NGT	202	24920030	5.3	Sweden	Illumina HiSeq 2000
ERR260215	20.6	control	female	71.26	NGT	202	15306548	3.2	Sweden	Illumina HiSeq 2000
ERR260216	23.1	control	female	71.84	NGT	202	9698560	2.1	Sweden	Illumina HiSeq 2000
ERR260217	21.8	control	female	71.53	NGT	202	16826714	3.5	Sweden	Illumina HiSeq 2000
ERR260222	31.9	obese	female	71.4	IGT	202	14215080	3	Sweden	Illumina HiSeq 2000
ERR260224	33.2	obese	female	69.67	NGT	202	27378948	5.9	Sweden	Illumina HiSeq 2000
ERR260226	21.1	control	female	69.7	NGT	202	27299226	6	Sweden	Illumina HiSeq 2000
ERR260227	22.6	control	female	69.74	NGT	202	21940486	4.7	Sweden	Illumina HiSeq 2000
ERR260242	24	control	female	69.78	NGT	202	15859028	3.3	Sweden	Illumina HiSeq 2000
ERR260244	32.1	obese	female	70.07	NGT	202	19204028	4	Sweden	Illumina HiSeq 2000
ERR260250	32.7	obese	female	70.02	NGT	202	32745496	7.2	Sweden	Illumina HiSeq 2000
ERR260258	36.9	obese	female	69.53	NGT	202	23655754	5.2	Sweden	Illumina HiSeq 2000
ERR260263	24.6	control	female	70.06	NGT	202	45176390	9.2	Sweden	Illumina HiSeq 2000
ERR260264	24.2	control	female	70.21	NGT	202	49036084	10	Sweden	Illumina HiSeq 2000
ERR260265	21.9	control	female	70.85	NGT	202	44043924	9	Sweden	Illumina HiSeq 2000
ERR260268	23.2	control	female	70.05	NGT	202	8310416	1.6	Sweden	Illumina HiSeq 2000
ERR275252	30	obese	female	71.65	T2D	202	35680006	7.9	Sweden	Illumina HiSeq 2000

## Sheet: UK
RunID	BMI	Type	Sex	Age	Comorbidity	Average_read_length(bp)	#reads	Data(Gb)	Country	Sequencing_platform
ERR912199	22.3854	control	female	67	No	197	86780513	22.7468	UK	Illumina HiSeq 2000
ERR912197	24.245	control	female	68	No	197	81751252	21.3896	UK	Illumina HiSeq 2000
ERR912195	31.6971	obese	female	64	Yes	197	64531115	16.7597	UK	Illumina HiSeq 2000
ERR912194	23.9563	control	female	50	No	196	73665279	19.5107	UK	Illumina HiSeq 2000
ERR912193	30.6302	obese	female	61	No	196	57502415	15.2754	UK	Illumina HiSeq 2000
ERR912192	32.1597	obese	female	59	No	197	62435372	16.3504	UK	Illumina HiSeq 2000
ERR912190	35.1164	obese	female	64	NA	197	64758322	17.0332	UK	Illumina HiSeq 2000
ERR912189	30.6931	obese	female	43	No	196	76321312	20.2023	UK	Illumina HiSeq 2000
ERR912185	24.6956	control	female	64	Yes	197	67090956	17.6793	UK	Illumina HiSeq 2000
ERR912184	19.2727	control	female	69	No	196	75088041	19.81	UK	Illumina HiSeq 2000
ERR912183	23.3255	control	female	63	No	197	89623543	24.1824	UK	Illumina HiSeq 2000
ERR912181	24.2862	control	female	41	No	194	70847044	19.5042	UK	Illumina HiSeq 2000
ERR912180	21.2231	control	female	47	No	195	71845573	19.5296	UK	Illumina HiSeq 2000
ERR912179	24.169	control	female	71	NA	194	68681538	18.9124	UK	Illumina HiSeq 2000
ERR912178	23.8921	control	female	59	NA	195	70829227	19.4114	UK	Illumina HiSeq 2000
ERR912177	22.9209	control	female	58	No	195	82265445	22.5363	UK	Illumina HiSeq 2000
ERR912176	23.9347	control	female	64	NA	193	69339955	19.2279	UK	Illumina HiSeq 2000
ERR912175	21.5972	control	female	64	NA	194	66026984	18.7483	UK	Illumina HiSeq 2000
ERR912174	19.7145	control	female	64	No	195	74788039	20.377	UK	Illumina HiSeq 2000
ERR912173	20.1559	control	female	64	No	194	75680871	21.0664	UK	Illumina HiSeq 2000
ERR912171	21.241	control	female	72	No	195	61424259	17.0378	UK	Illumina HiSeq 2000
ERR912166	20.8795	control	female	61	No	194	67360917	18.8786	UK	Illumina HiSeq 2000
ERR912165	19.6763	control	female	51	NA	194	72911876	20.0569	UK	Illumina HiSeq 2000
ERR912164	24.5999	control	female	67	No	194	49983319	13.915	UK	Illumina HiSeq 2000
ERR912163	21.7555	control	female	64	No	193	79781577	22.3914	UK	Illumina HiSeq 2000
ERR912162	21.8724	control	female	50	NA	195	86678413	23.8539	UK	Illumina HiSeq 2000
ERR912160	20.8346	control	female	65	No	195	85043679	23.5325	UK	Illumina HiSeq 2000
ERR912159	21.2207	control	female	65	No	195	69421899	19.0489	UK	Illumina HiSeq 2000
ERR912158	30.3307	obese	female	67	No	195	66310850	18.0744	UK	Illumina HiSeq 2000
ERR912153	22.3475	control	female	57	No	194	80821736	22.2257	UK	Illumina HiSeq 2000
ERR912152	23.0395	control	female	61	No	194	68427976	18.7402	UK	Illumina HiSeq 2000
ERR912149	24.1873	control	female	66	No	194	80361695	22.149	UK	Illumina HiSeq 2000
ERR912148	23.0077	control	female	46	NA	195	74203297	20.3723	UK	Illumina HiSeq 2000
ERR912146	33.1166	obese	female	46	No data available	193	67872560	18.7881	UK	Illumina HiSeq 2000
ERR912142	38.5612	obese	female	53	No	194	72021395	19.7674	UK	Illumina HiSeq 2000
ERR912141	32.8442	obese	female	61	No	192	63887280	17.8429	UK	Illumina HiSeq 2000
ERR912140	30.2836	obese	female	63	No	192	71994225	19.9865	UK	Illumina HiSeq 2000
ERR912138	22.0653	control	female	62	No	194	75325746	20.6894	UK	Illumina HiSeq 2000
ERR912137	23.9158	control	female	42	No	194	73044203	20.0233	UK	Illumina HiSeq 2000
ERR912136	23.3275	control	female	61	No	194	87025172	23.7429	UK	Illumina HiSeq 2000
ERR912135	22.3568	control	female	71	No	194	68254725	19.1382	UK	Illumina HiSeq 2000
ERR912134	22.7537	control	female	51	No	195	89616052	24.8382	UK	Illumina HiSeq 2000
ERR912133	21.1719	control	female	51	No	195	71064724	19.827	UK	Illumina HiSeq 2000
ERR912132	24.6904	control	female	69	No	195	66840874	18.1743	UK	Illumina HiSeq 2000
ERR912131	22.4407	control	female	70	No	195	71491226	19.5535	UK	Illumina HiSeq 2000
ERR912129	22.3828	control	female	66	No	194	63371004	17.3205	UK	Illumina HiSeq 2000
ERR912127	34.9913	obese	female	62	No	195	71159654	19.5681	UK	Illumina HiSeq 2000
ERR912126	24.6112	control	female	67	No	194	58450001	16.0455	UK	Illumina HiSeq 2000
ERR912125	21.7545	control	female	43	No	194	70552694	19.7025	UK	Illumina HiSeq 2000
ERR912124	22.0389	control	female	43	No	194	72539790	20.3762	UK	Illumina HiSeq 2000
ERR912123	21.1286	control	female	65	Yes	193	77106521	21.2224	UK	Illumina HiSeq 2000
ERR912122	22.0018	control	female	47	NA	196	55694396	14.7183	UK	Illumina HiSeq 2000
ERR912121	24.0262	control	female	57	No	195	65137682	17.7932	UK	Illumina HiSeq 2000
ERR912117	22.8102	control	female	66	No	195	81107097	21.9185	UK	Illumina HiSeq 2000
ERR912116	34.9107	obese	female	55	No	196	81821619	21.4456	UK	Illumina HiSeq 2000
ERR912115	23.1004	control	female	55	NA	196	72990294	19.5953	UK	Illumina HiSeq 2000
ERR912112	32.2179	obese	female	61	No	197	72171272	18.9592	UK	Illumina HiSeq 2000
ERR912107	23.2507	control	female	55	NA	196	72934292	19.8937	UK	Illumina HiSeq 2000
ERR912106	21.7096	control	female	47	No	196	83938014	22.9114	UK	Illumina HiSeq 2000
ERR912105	20.0463	control	female	63	No	196	71820629	19.419	UK	Illumina HiSeq 2000
ERR912104	32.6334	obese	female	64	NA	196	72816071	19.6171	UK	Illumina HiSeq 2000
ERR912103	33.7768	obese	female	50	No	196	59439905	16.1856	UK	Illumina HiSeq 2000
ERR912102	31.9046	obese	female	56	No	196	67745324	18.0102	UK	Illumina HiSeq 2000
ERR912101	24.5361	control	female	50	No	196	80404241	21.5154	UK	Illumina HiSeq 2000
ERR912100	23.0557	control	female	50	No	196	68007992	18.078	UK	Illumina HiSeq 2000
ERR912098	23.6369	control	female	65	No	195	59888823	16.2976	UK	Illumina HiSeq 2000
ERR912095	30.3373	obese	female	61	No	196	72365438	19.2332	UK	Illumina HiSeq 2000
ERR912094	21.362	control	female	77	NA	196	72090485	18.8673	UK	Illumina HiSeq 2000
ERR912092	19.8882	control	female	77	No	194	72068545	20.5258	UK	Illumina HiSeq 2000
ERR912091	36.0332	obese	female	56	NA	195	58339752	15.804	UK	Illumina HiSeq 2000
ERR912090	23.1247	control	female	61	No	197	63788498	16.8103	UK	Illumina HiSeq 2000
ERR912089	22.4108	control	female	71	No	195	73806102	20.1588	UK	Illumina HiSeq 2000
ERR912088	20.5326	control	female	70	No	196	64438918	17.0569	UK	Illumina HiSeq 2000
ERR912087	23.5938	control	female	51	No	195	97708949	27.1689	UK	Illumina HiSeq 2000
ERR912085	20.625	control	female	65	No	196	79303920	21.3519	UK	Illumina HiSeq 2000
ERR912084	20.6974	control	female	65	No	196	74782801	20.3674	UK	Illumina HiSeq 2000
ERR912083	21.5117	control	female	69	No	196	69159346	18.8788	UK	Illumina HiSeq 2000
ERR912081	22.2093	control	female	55	No	196	71714610	19.0241	UK	Illumina HiSeq 2000
ERR912080	24.7464	control	female	69	No	195	65343302	18.3707	UK	Illumina HiSeq 2000
ERR912079	22.8027	control	female	69	No	195	71070457	19.0696	UK	Illumina HiSeq 2000
ERR912078	23.533	control	female	61	No	195	68074992	18.5937	UK	Illumina HiSeq 2000
ERR912076	21.6811	control	female	73	No	195	78597238	21.3042	UK	Illumina HiSeq 2000
ERR912075	31.4917	obese	female	73	No	196	65263572	17.0493	UK	Illumina HiSeq 2000
ERR912074	21.1858	control	female	66	No	196	73853274	19.7442	UK	Illumina HiSeq 2000
ERR912070	21.7153	control	female	79	No	196	67957833	18.1816	UK	Illumina HiSeq 2000
ERR912069	24.8489	control	female	79	No	197	61738815	16.1714	UK	Illumina HiSeq 2000
ERR912068	23.3196	control	female	51	NA	196	74861002	20.2086	UK	Illumina HiSeq 2000
ERR912067	23.0681	control	female	64	No	197	57803879	15.1233	UK	Illumina HiSeq 2000
ERR912066	24.2524	control	female	67	No	194	97118784	27.1152	UK	Illumina HiSeq 2000
ERR912065	20.7284	control	female	56	No	197	61363033	16.1664	UK	Illumina HiSeq 2000
ERR912063	21.7461	control	female	68	No	196	64098508	16.8745	UK	Illumina HiSeq 2000
ERR912055	30.0408	obese	female	62	NA	195	76592760	21.4888	UK	Illumina HiSeq 2000
ERR912054	32.788	obese	female	62	NA	195	74271915	20.3966	UK	Illumina HiSeq 2000
ERR912051	32.0792	obese	female	62	No	194	76149604	21.5651	UK	Illumina HiSeq 2000
ERR912049	30.3411	obese	female	50	No	195	74810934	20.4715	UK	Illumina HiSeq 2000
ERR912046	24.0955	control	female	46	NA	195	81342048	22.2372	UK	Illumina HiSeq 2000
ERR912045	23.1291	control	female	65	No	196	61288278	16.3749	UK	Illumina HiSeq 2000
ERR912044	24.4296	control	female	59	No	194	68170970	19.331	UK	Illumina HiSeq 2000
ERR912034	21.1148	control	female	53	No	192	74713219	21.7473	UK	Illumina HiSeq 2000
ERR912033	22.9123	control	female	59	No	194	70785278	19.7808	UK	Illumina HiSeq 2000
ERR912032	24.643	control	female	51	No	196	75517697	20.4108	UK	Illumina HiSeq 2000
ERR912029	23.9567	control	female	38	No	197	59330010	15.5074	UK	Illumina HiSeq 2000
ERR912027	23.9521	control	female	64	No	195	67750036	18.6415	UK	Illumina HiSeq 2000
ERR912026	19.4578	control	female	63	No	195	73911937	20.1271	UK	Illumina HiSeq 2000
ERR912025	32.8305	obese	female	50	No	196	88473334	24.0116	UK	Illumina HiSeq 2000
ERR912023	24.221	control	female	62	No	196	60819253	16.1453	UK	Illumina HiSeq 2000
ERR912022	23.8915	control	female	71	Yes	196	60172845	15.8995	UK	Illumina HiSeq 2000
ERR912020	23.3377	control	female	43	No	196	72154286	19.624	UK	Illumina HiSeq 2000
ERR912017	20.7919	control	female	56	No	194	64806303	18.249	UK	Illumina HiSeq 2000
ERR912016	20.0088	control	female	56	No	196	53965111	14.3324	UK	Illumina HiSeq 2000
ERR912015	20.4501	control	female	62	No	196	74941238	20.0099	UK	Illumina HiSeq 2000
ERR912014	22.0718	control	female	62	No	196	61400708	16.448	UK	Illumina HiSeq 2000
ERR912013	20.9606	control	female	52	No	195	66828729	18.7101	UK	Illumina HiSeq 2000
ERR912012	23.8558	control	female	65	No	195	69614672	19.4951	UK	Illumina HiSeq 2000
ERR912009	22.0517	control	female	36	No	196	62039617	17.2352	UK	Illumina HiSeq 2000
ERR912004	31.1594	obese	female	77	No	197	53125867	14.0909	UK	Illumina HiSeq 2000
ERR912003	19.977	control	female	63	No	196	66352945	17.6939	UK	Illumina HiSeq 2000
ERR912002	22.862	control	female	63	No	196	63298381	16.9121	UK	Illumina HiSeq 2000
ERR912000	21.5577	control	female	77	No	195	63276567	17.3578	UK	Illumina HiSeq 2000
ERR911999	33.3823	obese	female	56	NA	196	52790541	13.953	UK	Illumina HiSeq 2000
ERR911997	30.0174	obese	female	69	No	195	71118443	19.477	UK	Illumina HiSeq 2000
ERR911996	23.0518	control	female	42	No	196	73991049	19.9598	UK	Illumina HiSeq 2000
ERR911994	22.5368	control	female	69	NA	197	58610222	15.2363	UK	Illumina HiSeq 2000
ERR911992	24.3842	control	female	71	No	195	67933475	18.6452	UK	Illumina HiSeq 2000
ERR911991	21.3946	control	female	74	No	195	69518496	19.5961	UK	Illumina HiSeq 2000
ERR911990	20.6481	control	female	74	No	195	74263891	20.6469	UK	Illumina HiSeq 2000
ERR911989	23.5739	control	female	58	No	196	59476902	16.1748	UK	Illumina HiSeq 2000
ERR911988	24.2082	control	female	58	No	195	66523220	18.1076	UK	Illumina HiSeq 2000
ERR911987	22.9946	control	female	54	No	196	64277690	17.3455	UK	Illumina HiSeq 2000
ERR911986	21.8254	control	female	54	No	195	55636150	15.3255	UK	Illumina HiSeq 2000
ERR911984	20.7755	control	female	48	No	195	59427934	16.2731	UK	Illumina HiSeq 2000
ERR911983	23.5948	control	female	68	No	196	71990546	19.2936	UK	Illumina HiSeq 2000
ERR911982	18.9186	control	female	68	No	196	69601488	18.505	UK	Illumina HiSeq 2000
ERR911981	23.9785	control	female	69	No	196	75193301	20.3083	UK	Illumina HiSeq 2000
ERR911980	24.3401	control	female	64	No	196	68674273	18.36	UK	Illumina HiSeq 2000
ERR911979	35.1083	obese	female	64	No	197	70092164	18.5995	UK	Illumina HiSeq 2000
ERR911977	31.2705	obese	female	69	No	195	65280697	17.5524	UK	Illumina HiSeq 2000
ERR911976	23.0116	control	female	70	No	196	63395355	16.911	UK	Illumina HiSeq 2000
ERR911975	24.213	control	female	65	No	195	67351732	19.1017	UK	Illumina HiSeq 2000
ERR911974	24.5946	control	female	65	No	196	81271755	21.912	UK	Illumina HiSeq 2000
ERR911971	20.9697	control	female	66	No	196	61728530	16.7189	UK	Illumina HiSeq 2000
ERR911970	22.5664	control	female	64	No	194	71295323	20.2118	UK	Illumina HiSeq 2000
ERR911968	31.2891	obese	female	60	No	195	68839127	19.1952	UK	Illumina HiSeq 2000
ERR911967	38.0469	obese	female	60	No	196	69204108	18.8037	UK	Illumina HiSeq 2000
ERR911966	44.1953	obese	female	62	No	195	85288779	23.8278	UK	Illumina HiSeq 2000
ERR911965	22.212	control	female	61	No	197	57430055	15.4518	UK	Illumina HiSeq 2000
ERR911964	22.9158	control	female	73	No	195	87272867	24.3296	UK	Illumina HiSeq 2000
ERR911963	23.0332	control	female	73	No	196	74169410	20.1105	UK	Illumina HiSeq 2000
ERR911961	24.0597	control	female	54	NA	196	62508458	16.7133	UK	Illumina HiSeq 2000
ERR911959	31.8002	obese	female	57	No	196	72238924	19.2398	UK	Illumina HiSeq 2000
ERR911955	24.6826	control	female	51	No	195	77830596	21.8609	UK	Illumina HiSeq 2000
ERR911954	19.7822	control	female	51	No	197	99978338	26.5116	UK	Illumina HiSeq 2000
ERR911953	37.4872	obese	female	63	Yes	196	62800253	17.0852	UK	Illumina HiSeq 2000

[truncated: 2 more sheets: France_(validation), 300OB]
