# Supplementary material for: Meta-analysis reveals obesity associated gut microbial alteration patterns and reproducible contributors of functional shift
Source: Gut Microbes. 2024 Jan 24;16(1):2304900. doi: 10.1080/19490976.2024.2304900 (PMC10810176; doi:10.1080/19490976.2024.2304900)
Supplement: Supplemental Material [file KGMI_A_2304900_SM8867.zip › Table S2.xlsx]

## Sheet: Table S2
Index	Meta-analysis coefficient (μ)	CI lower bound	CI upper bound	p-value (Random-effect meta-analysis)		p-value, Q-test
Shannon Diversity Index	0.20322	0.0791403	0.327299	0.00132703	21.0501	0.366702
Simpson Diversity Index	0.142644	0.0184058	0.266883	0.024428	21.3514	0.388797
F/B Ratio	-0.0458804	-0.169399	0.0776377	0.4666	20.6671	0.280425
Bray-Curtis Dissimilarity Index ( Intra-obese vs Intra-control)	0.0560845	-0.0718099	0.183979	0.390071	98.4427	3.88036e-41
Bray-Curtis Dissimilarity Index (Inter-group vs Intra-control)	-0.0330327	-0.110223	0.044157	0.401609	97.3089	1.75282e-31
Bray-Curtis Dissimilarity Index (Inter-group vs Intra-obese)	-0.0717151	-0.127929	-0.0155015	0.0124037	93.0685	2.99321e-12
Gene Family	0.0809356	-0.110937	0.272808	0.408378	64.5418	0.00360014
