# Supplementary material for: Meta-analysis reveals obesity associated gut microbial alteration patterns and reproducible contributors of functional shift
Source: Gut Microbes. 2024 Jan 24;16(1):2304900. doi: 10.1080/19490976.2024.2304900 (PMC10810176; doi:10.1080/19490976.2024.2304900)
Supplement: Supplemental Material [file KGMI_A_2304900_SM8867.zip › Table S3.xlsx]

## Sheet: Table S3.1
Enrichment	Bacteria	Meta-analysis Statistic	Coefficient	FDR	P-Value	Confidence Interval Lower Limit	Confidence Interval Upper Limit	Heterogeneity test Statistic	I^2(%)	Q-test	P-Value
Control	Alistipes shahii (2)		0.35	0.00058966	6.33519e-05	0.179188	0.523503		55.2682	18.5355	0.0175512
	Alistipes indistinctus (4)		0.32	7.9723e-06	6.58868e-08	0.203149	0.434501		12.1154	7.40862	0.493254
	Bacteroides intestinalis		0.31	0.000280281	2.54801e-05	0.163046	0.447035		36.3463	11.3082	0.184841
	Odoribacter splanchnicus (6)		0.31	0.000560282	5.55651e-05	0.158656	0.458966		42.3537	12.912	0.114915
	Intestinimonas butyriciproducens (23)		0.29	0.0013363	0.000209832	0.137914	0.44738		45.4836	15.4956	0.0501956
	* Alistipes putredinis (19)		0.28	0.0108626	0.00197501	0.102267	0.455774		57.8483	19.1195	0.0142333
	Oscillibacter sp CAG:241 (20)		0.28	1.13163e-05	1.87046e-07	0.177381	0.391206		2.98584	8.21793	0.412477
	* Bifidobacterium longum (5)		0.27	0.0135637	0.00257822	0.093058	0.439136		56.0263	17.8196	0.02262
	* Akkermansia muciniphila (24)		0.26	0.000811592	0.000100611	0.127428	0.386353		25.8953	10.0421	0.26208
	* Alistipes finegoldii		0.26	5.65189e-05	3.26969e-06	0.151465	0.371926		6.64072	7.59815	0.473674
	Anaeromassilibacillus sp An250		0.25	5.65189e-05	2.85203e-06	0.144462	0.352558		0.0153729	8.58739	0.378289
	Firmicutes bacterium CAG:95		0.25	5.65189e-05	2.80801e-06	0.14452	0.352457		0	4.97459	0.760288
	Oscillibacter sp 57 20		0.25	0.00556689	0.000966154	0.0997503	0.3915		39.4838	13.0213	0.111119
Obese	Clostridium sp CAG:58 (18)		-0.25	5.65189e-05	2.93799e-06	-0.351916	-0.144008		0	4.27091	0.831892
	Eubacterium rectale (12)		-0.25	5.65189e-05	2.54331e-06	-0.353496	-0.14558		0	4.93377	0.76463
Note:
Species with bold letters are common with top signature species (biomarkers) identified from LODO feature ranking
Values within parenthesis denotes average feature rankings of the respective gut microbial species
Species name marked with asterisk (*) denotes reproducible contributors as identified from FishTaco analyses

## Sheet: Table S3.2
Enrichment	Bacteria	Meta-analysis Statistic	Coefficient	P-Value	Confidence Interval Lower Limit	Confidence Interval Upper Limit	Heterogeneity test Statistic	I^2(%)	Q-test	P-Value
Control	Firmicutes unclassified		0.2	0.0198693	0.0320999	0.373245		56.4261	20.5381	0.0548669
	Alistipes		0.15	0.0317354	0.0128625	0.281392		31.5145	13.3573	0.147094
	Clostridium XlVa		0.14	0.04137	0.00565584	0.283349		35.4822	14.6713	0.10037
	Akkermansia		0.11	0.03613	0.00733563	0.219555		0	5.79673	0.760077
Obese	Lactobacillus		-0.19	0.000486759	-0.295618	-0.0829122		0.000265804	11.9361	0.216938
	Roseburia		-0.23	0.00467845	-0.386882	-0.0701649		49.6539	17.9065	0.0362742

## Sheet: Table S3.3
Enrichment	Pathway class	Pathways	Meta-analysis Statistic	Coefficient	FDR	P-Value	Confidence Interval Lower Limit	Confidence Interval Upper Limit	Heterogeneity test Statistic	I^2(%)	Q-test	P-Value
Control	Carbohydrate metabolism	PWY66-399: gluconeogenesis III (3)		0.38	3.40005e-10	1.02721e-12	0.275404	0.484345		0	3.11094	0.927204
	Fermentation	PWY-7383: anaerobic energy metabolism (invertebrates, cytosol) (7)		0.37	6.07326e-10	3.66964e-12	0.265916	0.474834		0	4.75446	0.783469
	Fermentation	P108-PWY: pyruvate fermentation to propanoate I		0.32	2.2696e-06	3.42841e-08	0.207876	0.436893		10.8209	9.38327	0.311002
	Pyrimidine biosynthesis	PWY0-162: superpathway of pyrimidine ribonucleotides de novo biosynthesis (1)		0.32	3.15212e-06	5.71382e-08	0.207201	0.441432		13.5424	10.0818	0.259332
	Generation of precursor metabolites and energy (Engineered)	PWY-6876: isopropanol biosynthesis (engineered)		0.31	8.38877e-07	7.60311e-09	0.202824	0.411114		0	2.90847	0.939969
	Carbohydrate metabolism	PWY-6969: TCA cycle V (2-oxoglutarate ferredoxin oxidoreductase) (24)		0.3	0.00263471	0.000111438	0.148598	0.454486		44.1635	15.2407	0.0546308
	Purine biosynthesis	PWY-7234: inosine-5'-phosphate biosynthesis III (22)		0.3	1.97235e-06	2.3835e-08	0.192531	0.40092		0	7.65931	0.467436
	Carbohydrate metabolism	GLUCONEO-PWY: gluconeogenesis I		0.29	0.00856428	0.000745392	0.121748	0.459656		53.8189	16.6507	0.0339589
	Carbohydrate metabolism	P42-PWY: incomplete reductive TCA cycle		0.29	1.90759e-05	4.03418e-07	0.176246	0.398578		7.41637	11.3088	0.184807
	Pyrimidine biosynthesis	PWY-7198: pyrimidine deoxyribonucleotides de novo biosynthesis IV (27)		0.29	0.000428784	1.16588e-05	0.159651	0.417838		25.3866	10.2486	0.248006
	Pyrimidine biosynthesis	PWY-7211: superpathway of pyrimidine deoxyribonucleotides de novo biosynthesis (6)		0.29	0.00771348	0.000612799	0.124914	0.45894		52.8365	16.9262	0.0308869
	Fermentation	P161-PWY: acetylene degradation (29)		0.27	0.0108581	0.0010567	0.107302	0.427157		48.7583	15.8948	0.0439111
	Carbohydrate metabolism	TCA: TCA cycle I (prokaryotic)		0.27	0.00771348	0.000588314	0.117706	0.430098		46.4963	14.7865	0.0634329
	Carbohydrate metabolism	PWY66-400: glycolysis VI (metazoan)		0.26	4.2127e-05	1.01817e-06	0.155543	0.36377		0.00357818	9.94312	0.269041
Obese	Amino acid biosynthesis	TRPSYN-PWY: L-tryptophan biosynthesis		-0.28	0.000969906	3.22325e-05	-0.405607	-0.145686		26.1204	11.6718	0.166461
	Enzyme cofactor biosynthesis	PWY-6151: S-adenosyl-L-methionine cycle I		-0.29	0.00138538	5.44108e-05	-0.424704	-0.147041		33.8477	11.8332	0.158804
	Peptidoglycan biosynthesis	PWY0-1586: peptidoglycan maturation (meso-diaminopimelate containing) (19)		-0.29	0.00533083	0.000322105	-0.441552	-0.130069		46.2483	14.2661	0.075087
Note:
Pathways with bold letters are common with top signature Pathways (biomarkers) identified from LODO feature ranking
Values within parenthesis denotes average feature rankings of the respective gut microbial pathways
