# Supplementary material for: Meta-analysis reveals obesity associated gut microbial alteration patterns and reproducible contributors of functional shift
Source: Gut Microbes. 2024 Jan 24;16(1):2304900. doi: 10.1080/19490976.2024.2304900 (PMC10810176; doi:10.1080/19490976.2024.2304900)
Supplement: Supplemental Material [file KGMI_A_2304900_SM8867.zip › Table S4.xlsx]

## Sheet: Table S4
Prediction mode	P-value
	Taxa level (MetaPhlAn3)		Function level (HUMAnN3 )
Cross validation (CV)	4.53542e-10		1.61521e-19
Cross study validation (CSV)	4.18201e-47		5.23865e-51
Leave one dataset out (LODO)	7.04983e-18		6.44854e-17
NOTE:
CV= Corss validation
CSV= Cross Study validation
LODO= Leave one dataset out
