# Supplementary material for: Meta-analysis reveals obesity associated gut microbial alteration patterns and reproducible contributors of functional shift
Source: Gut Microbes. 2024 Jan 24;16(1):2304900. doi: 10.1080/19490976.2024.2304900 (PMC10810176; doi:10.1080/19490976.2024.2304900)
Supplement: Supplemental Material [file KGMI_A_2304900_SM8867.zip › Table S5.xlsx]

## Sheet: Table S5.1
Pathways	P185-PWY: formaldehyde assimilation III (dihydroxyacetone cycle)		PWY-1861: formaldehyde assimilation II (RuMP Cycle)		PWY-622: starch biosynthesis		PWY-7200: superpathway of pyrimidine deoxyribonucleoside salvage		PWY-7234: inosine-5'-phosphate biosynthesis III		PWY-7316: dTDP-N-acetylviosamine biosynthesis		PWY-7383: anaerobic energy metabolism (invertebrates, cytosol)		PWY0-162: superpathway of pyrimidine ribonucleotides de novo biosynthesis		PWY66-399: gluconeogenesis III		RUMP-PWY: formaldehyde oxidation I		P163-PWY: L-lysine fermentation to acetate and butanoate		PRPP-PWY: superpathway of histidine, purine, and pyrimidine biosynthesis		PWY-6969: TCA cycle V (2-oxoglutarate ferredoxin oxidoreductase)		PWY-7198: pyrimidine deoxyribonucleotides de novo biosynthesis IV		PWY-7199: pyrimidine deoxyribonucleosides salvage		PWY-7210: pyrimidine deoxyribonucleotides biosynthesis from CTP		PWY-7211: superpathway of pyrimidine deoxyribonucleotides de novo biosynthesis		PWY490-3: nitrate reduction VI (assimilatory)		METH-ACETATE-PWY: methanogenesis from acetate		P161-PWY: acetylene degradation
Contribution	Direct	Indirect	Direct	Indirect	Direct	Indirect	Direct	Indirect	Direct	Indirect	Direct	Indirect	Direct	Indirect	Direct	Indirect	Direct	Indirect	Direct	Indirect	Direct	Indirect	Direct	Indirect	Direct	Indirect	Direct	Indirect	Direct	Indirect	Direct	Indirect	Direct	Indirect	Direct	Indirect	Direct	Indirect	Direct	Indirect
China:1 (PRJEB21528)	Anaerostipes hadrus	Alistipes putredinis	Anaerostipes hadrus	Bacteroides stercoris	Bifidobacterium longum	Bacteroides fragilis	Alistipes putredinis	Bacteroides eggerthii	Alistipes putredinis	Bacteroides plebeius		Bacteroides fragilis	Alistipes putredinis		Alistipes putredinis	Bacteroides fragilis	Alistipes putredinis	Coprobacillus cateniformis	Anaerostipes hadrus	Bacteroides stercoris	Alistipes putredinis		Alistipes putredinis	Bacteroides fragilis	Alistipes putredinis	Roseburia faecis	Alistipes putredinis	Roseburia faecis	Alistipes putredinis	Lachnospira pectinoschiza	Alistipes putredinis	Roseburia faecis	Alistipes putredinis	Roseburia faecis	Roseburia inulinivorans	Bacteroides stercoris	Fusicatenibacter saccharivorans	Bacteroides stercoris	Firmicutes bacterium CAG:83	Roseburia hominis
	Klebsiella pneumoniae	Bacteroides thetaiotaomicron	Roseburia faecis	Alistipes putredinis	Bifidobacterium adolescentis		Prevotella copri		Alistipes finegoldii	Bacteroides eggerthii					Bacteroides caccae	Roseburia faecis	Bacteroides intestinalis		Roseburia inulinivorans	Alistipes putredinis	Bacteroides uniformis		Bacteroides massiliensis	Megamonas funiformis	Bacteroides stercoris	Lachnospira pectinoschiza	Bacteroides intestinalis	Roseburia intestinalis	Bacteroides stercoris	Megamonas funiformis	Bacteroides intestinalis	Lachnospira pectinoschiza	Parabacteroides merdae	Roseburia hominis	Faecalibacterium prausnitzii	Alistipes putredinis	Roseburia inulinivorans	Alistipes putredinis	Alistipes putredinis	Klebsiella quasipneumoniae
	Eubacterium sp CAG:180	Bacteroides uniformis	Faecalibacterium prausnitzii	Ruminococcus bromii	Ruminococcus bicirculans				Escherichia coli						Bacteroides thetaiotaomicron	Lachnospira pectinoschiza	Alistipes finegoldii		Blautia wexlerae	Bifidobacterium pseudocatenulatum	Prevotella copri		Escherichia coli	Prevotella stercorea	Escherichia coli	Prevotella stercorea	Ruthenibacterium lactatiformans	Bacteroides fragilis	Bacteroides caccae	Roseburia intestinalis	Bacteroides massiliensis	Megamonas funiformis	Bacteroides massiliensis	Roseburia intestinalis	Eubacterium eligens	Bacteroides thetaiotaomicron	Blautia wexlerae	Bacteroides thetaiotaomicron	Escherichia coli	Bacteroides fragilis
				Bacteroides thetaiotaomicron					Bifidobacterium adolescentis						Bacteroides ovatus	Megamonas funiformis	Ruminococcus bicirculans			Bacteroides thetaiotaomicron			Parabacteroides merdae	Lachnospira pectinoschiza		Megamonas funiformis	Bacteroides massiliensis	Megamonas funiformis	Bacteroides thetaiotaomicron	Eubacterium rectale	Prevotella copri	Eubacterium eligens	Bacteroides caccae	Eubacterium eligens		Bacteroides uniformis	Eubacterium sp CAG:180	Ruminococcus bromii	Bacteroides intestinalis	Roseburia inulinivorans
				Bacteroides uniformis												Prevotella stercorea	Prevotella copri			Bacteroides uniformis			Prevotella copri	Roseburia faecis			Bacteroides caccae			Bacteroides eggerthii	Bacteroides caccae	Roseburia intestinalis	Prevotella copri						Ruminococcus bicirculans	Lachnospira pectinoschiza
																Eubacterium eligens											Prevotella copri			Megamonas hypermegale			Veillonella parvula
China:2 (PRJEB12123)	Eubacterium hallii	Prevotella copri	Eubacterium hallii	Prevotella copri	Ruminococcus gnavus	Prevotella copri	Alistipes putredinis	Bacteroides stercoris	Alistipes putredinis	Bacteroides stercoris	Bacteroides thetaiotaomicron	Bacteroides stercoris	Oscillibacter sp 57 20	Bacteroides stercoris	Alistipes putredinis	Bacteroides stercoris	Oscillibacter sp 57 20	Bacteroides stercoris	Lachnospira pectinoschiza	Prevotella copri	Eubacterium rectale	Prevotella copri	Coprococcus comes	Prevotella copri	Odoribacter splanchnicus	Bacteroides stercoris	Alistipes putredinis	Bacteroides stercoris	Prevotella copri	Ruminococcus bromii	Alistipes putredinis	Bacteroides stercoris	Alistipes putredinis	Bacteroides stercoris	Eubacterium rectale	Prevotella copri	Dorea longicatena	Prevotella copri	Escherichia coli	Prevotella copri
	Anaerostipes hadrus	Alistipes putredinis	Anaerostipes hadrus	Faecalibacterium prausnitzii	Bifidobacterium longum	Bacteroides uniformis	Akkermansia muciniphila	Ruminococcus bromii	Alistipes finegoldii	Eubacterium rectale	Prevotella copri	Eubacterium rectale	Akkermansia muciniphila		Bacteroides thetaiotaomicron	Escherichia coli	Alistipes putredinis	Escherichia coli	Bacteroides stercoris	Alistipes putredinis	Bacteroides stercoris		Escherichia coli	Eubacterium eligens	Alistipes putredinis	Ruminococcus gnavus	Parabacteroides merdae	Ruminococcus bromii	Alistipes putredinis	Escherichia coli	Parabacteroides merdae	Escherichia coli	Parabacteroides merdae	Escherichia coli	Bacteroides massiliensis	Alistipes putredinis	Coprococcus comes	Bacteroides vulgatus	Dorea longicatena	Bacteroides uniformis
	Ruminococcus bromii	Faecalibacterium prausnitzii	Ruminococcus gnavus	Eubacterium eligens	Bifidobacterium pseudocatenulatum	Alistipes putredinis	Parabacteroides merdae		Klebsiella pneumoniae	Lachnospira pectinoschiza	Alistipes putredinis	Escherichia coli	Parabacteroides merdae		Akkermansia muciniphila	Eubacterium rectale	Akkermansia muciniphila	Ruminococcus gnavus	Bifidobacterium longum	Bacteroides vulgatus	Ruminococcus bromii		Streptococcus salivarius	Bacteroides thetaiotaomicron	Faecalibacterium prausnitzii	Ruminococcus torques	Faecalibacterium prausnitzii	Escherichia coli	Prevotella sp CAG:279	Ruminococcus torques	Faecalibacterium prausnitzii	Ruminococcus gnavus	Faecalibacterium prausnitzii	Ruminococcus gnavus	Bacteroides finegoldii	Dialister sp CAG:357	Fusicatenibacter saccharivorans		Roseburia inulinivorans	Bacteroides vulgatus
	Roseburia intestinalis	Eubacterium eligens	Collinsella aerofaciens	Bacteroides uniformis	Bifidobacterium bifidum		Alistipes finegoldii			Megamonas funiformis	Bacteroides uniformis	Ruminococcus gnavus	Firmicutes bacterium CAG:110		Prevotella sp CAG:279	Roseburia inulinivorans	Parabacteroides merdae			Faecalibacterium prausnitzii	Eubacterium hallii		Collinsella aerofaciens		Eubacterium siraeum		Prevotella sp CAG:279	Ruminococcus gnavus	Roseburia hominis	Ruminococcus gnavus	Bacteroides cellulosilyticus	Ruminococcus torques	Bacteroides cellulosilyticus	Eubacterium rectale	Roseburia inulinivorans	Bacteroides thetaiotaomicron	Blautia wexlerae		Clostridium sp CAG:299
	Eubacterium sp CAG:180	Bacteroides uniformis	Eubacterium sp CAG:180		Bifidobacterium adolescentis		Dialister sp CAG:357					Ruminococcus torques	Oscillibacter sp CAG:241		Bacteroides ovatus	Bacteroides massiliensis	Barnesiella intestinihominis				Dorea longicatena		Bifidobacterium bifidum		Parabacteroides merdae		Dialister sp CAG:357	Ruminococcus torques		Collinsella aerofaciens	Prevotella sp CAG:279	Eubacterium rectale	Phascolarctobacterium succinatutens		Roseburia faecis		Dorea formicigenerans		Eubacterium rectale
			Eubacterium rectale		Ruminococcus bromii		Bacteroides ovatus					Lachnospira pectinoschiza	Alistipes putredinis				Eubacterium siraeum				Megamonas funiformis		Roseburia intestinalis		Bacteroides intestinalis					Megamonas funiformis			Bacteroides uniformis				Blautia obeum		Roseburia intestinalis
					Megasphaera elsdenii								Eubacterium siraeum				Ruminococcus bicirculans				Roseburia inulinivorans		Dorea longicatena		Klebsiella pneumoniae												Ruminococcus bromii		Fusobacterium mortiferum
													Barnesiella intestinihominis								Eubacterium sp CAG:180																Tyzzerella nexilis
													Ruminococcus bicirculans								Fusobacterium mortiferum
Denmark (PRJEB1220)	Odoribacter splanchnicus	Prevotella copri	Faecalibacterium prausnitzii	Prevotella copri	Faecalibacterium prausnitzii	Prevotella copri	Butyrivibrio crossotus	Eubacterium rectale	Alistipes putredinis	Prevotella copri	Bacteroides cellulosilyticus	Bacteroides vulgatus	Akkermansia muciniphila	Prevotella copri	Alistipes putredinis	Prevotella copri	Akkermansia muciniphila	Prevotella copri	Anaerostipes hadrus	Prevotella copri	Odoribacter splanchnicus	Prevotella copri	Alistipes putredinis	Prevotella copri	Akkermansia muciniphila	Prevotella copri	Butyrivibrio crossotus	Prevotella copri	Firmicutes bacterium CAG:238	Ruminococcus bromii	Firmicutes bacterium CAG:95	Prevotella copri	Akkermansia muciniphila	Prevotella copri	Faecalibacterium prausnitzii	Prevotella copri	Fusicatenibacter saccharivorans	Prevotella copri	Butyrivibrio crossotus	Prevotella copri
	Anaerostipes hadrus	Bacteroides vulgatus	Anaerostipes hadrus	Eubacterium rectale	Bacteroides dorei	Bacteroides vulgatus		Ruminococcus bromii	Bifidobacterium adolescentis	Bacteroides vulgatus	Alistipes putredinis	Eubacterium rectale	Bacteroides intestinalis	Bacteroides vulgatus	Akkermansia muciniphila	Eubacterium rectale	Odoribacter splanchnicus	Bacteroides vulgatus	Butyrivibrio crossotus	Bacteroides vulgatus	Firmicutes bacterium CAG:238	Bacteroides vulgatus	Bacteroides intestinalis	Bacteroides vulgatus	Faecalibacterium prausnitzii	Bacteroides vulgatus	Bacteroides intestinalis	Eubacterium rectale	Faecalibacterium prausnitzii	Escherichia coli	Butyrivibrio crossotus	Eubacterium rectale	Bacteroides intestinalis	Eubacterium rectale	Butyrivibrio crossotus	Eubacterium rectale	Blautia wexlerae	Bacteroides vulgatus	Akkermansia muciniphila	Bacteroides vulgatus
	Klebsiella pneumoniae	Eubacterium rectale	Bacteroides dorei	Lachnospira pectinoschiza		Eubacterium rectale		Lachnospira pectinoschiza	Bacteroides intestinalis	Eubacterium rectale	Bacteroides plebeius		Firmicutes bacterium CAG:95	Eubacterium rectale	Alistipes finegoldii	Lachnospira pectinoschiza	Firmicutes bacterium CAG:95	Eubacterium rectale	Bacteroides sp CAG:661	Eubacterium rectale	Firmicutes bacterium CAG:170	Eubacterium rectale	Akkermansia muciniphila	Bacteroides stercoris	Odoribacter splanchnicus		Akkermansia muciniphila	Ruminococcus bromii	Bacteroides massiliensis	Eubacterium rectale	Bacteroides intestinalis		Alistipes putredinis	Escherichia coli	Alistipes finegoldii	Ruminococcus bromii	Firmicutes bacterium CAG:238	Eubacterium rectale	Odoribacter splanchnicus	Eubacterium rectale
	Bacteroides salyersiae	Lachnospira pectinoschiza				Ruminococcus bromii			Alistipes finegoldii				Firmicutes bacterium CAG:110		Bacteroides intestinalis		Bacteroides intestinalis		Bacteroides dorei		Bacteroides dorei	Ruminococcus bromii	Alistipes finegoldii		Bacteroides dorei		Barnesiella intestinihominis		Firmicutes bacterium CAG:110		Barnesiella intestinihominis		Odoribacter splanchnicus		Bacteroides uniformis	Lachnospira pectinoschiza	Bacteroides intestinalis		Bacteroides intestinalis
	Alistipes finegoldii					Lachnospira pectinoschiza			Alistipes inops				Firmicutes bacterium CAG:170		Bacteroides plebeius		Firmicutes bacterium CAG:170						Eubacterium siraeum		Barnesiella intestinihominis		Methanobrevibacter smithii		Firmicutes bacterium CAG:170		Odoribacter splanchnicus		Barnesiella intestinihominis			Escherichia coli	Firmicutes bacterium CAG:170		Clostridium sp CAG:411
	Bacteroides dorei												Eubacterium siraeum		Anaerostipes hadrus		Bacteroides salyersiae								Firmicutes bacterium CAG:534		Firmicutes bacterium CAG:170		Roseburia hominis		Fusicatenibacter saccharivorans		Bacteroides cellulosilyticus			Eubacterium sp CAG:180	Firmicutes bacterium CAG:110		Bacteroides sp CAG:661
													Odoribacter splanchnicus		Bacteroides cellulosilyticus		Barnesiella intestinihominis								Bacteroides intestinalis		Fusicatenibacter saccharivorans		Butyrivibrio crossotus		Methanobrevibacter smithii		Anaerostipes hadrus				Firmicutes bacterium CAG:555		Barnesiella intestinihominis
																									Bacteroides cellulosilyticus						Clostridium sp CAG:411
GBR (PRJEB39223)	Eubacterium hallii	Alistipes putredinis	Alistipes putredinis	Prevotella copri	Bifidobacterium longum	Prevotella copri	Alistipes putredinis	Prevotella copri	Alistipes putredinis	Prevotella copri	Bacteroides cellulosilyticus	Prevotella copri	Methanobrevibacter smithii		Alistipes putredinis	Prevotella copri	Alistipes putredinis	Prevotella copri	Methanobrevibacter smithii	Prevotella copri			Alistipes putredinis	Prevotella copri	Alistipes putredinis	Prevotella copri	Methanobrevibacter smithii	Bacteroides stercoris	Alistipes putredinis	Roseburia intestinalis		Alistipes putredinis	Bacteroides caccae	Prevotella copri	Coprococcus comes	Alistipes putredinis	Coprococcus comes	Akkermansia muciniphila	Bifidobacterium animalis	Prevotella copri
	Lachnospira pectinoschiza	Akkermansia muciniphila	Bacteroides cellulosilyticus	Bacteroides stercoris	Bifidobacterium bifidum		Bacteroides eggerthii	Bacteroides uniformis	Barnesiella intestinihominis	Bacteroides stercoris	Bacteroides fragilis		Intestinimonas butyriciproducens		Bacteroides thetaiotaomicron	Bacteroides stercoris	Methanobrevibacter smithii	Eubacterium rectale	Faecalibacterium prausnitzii	Bacteroides uniformis			Eubacterium siraeum	Bacteroides stercoris	Odoribacter splanchnicus	Bacteroides uniformis	Dialister invisus	Eubacterium rectale	Methanobrevibacter smithii			Akkermansia muciniphila	Eubacterium siraeum	Bacteroides stercoris	Roseburia intestinalis	Akkermansia muciniphila	Eubacterium sp CAG:274	Barnesiella intestinihominis	Escherichia coli	Bacteroides uniformis
		Faecalibacterium prausnitzii	Anaerostipes hadrus	Bacteroides uniformis	Bifidobacterium animalis		Parabacteroides distasonis		Bifidobacterium animalis		Alistipes putredinis		Barnesiella intestinihominis		Akkermansia muciniphila	Eubacterium rectale	Barnesiella intestinihominis		Alistipes putredinis	Bacteroides stercoris			Alistipes indistinctus	Eubacterium rectale	Eubacterium siraeum		Bifidobacterium animalis		Oscillibacter sp 57 20				Bifidobacterium animalis	Eubacterium rectale	Prevotella copri	Bacteroides finegoldii	Blautia sp CAG:257	Eubacterium siraeum	Parabacteroides distasonis	Bacteroides stercoris
		Barnesiella intestinihominis	Akkermansia muciniphila	Fusicatenibacter saccharivorans	Firmicutes bacterium CAG:95				Bacteroides salyersiae		Butyrivibrio crossotus		Akkermansia muciniphila		Barnesiella intestinihominis		Oscillibacter sp 57 20		Anaerostipes hadrus	Eubacterium rectale			Bacteroides caccae	Ruminococcus torques	Bacteroides sp CAG:144		Barnesiella intestinihominis		Clostridium sp CAG:413				Bacteroides thetaiotaomicron		Roseburia faecis	Barnesiella intestinihominis	Roseburia intestinalis		Parabacteroides goldsteinii
			Bacteroides dorei	Lachnospira pectinoschiza	Bifidobacterium catenulatum				Bacteroides sp CAG:144				Alistipes putredinis		Bifidobacterium animalis		Clostridium sp CAG:413		Bacteroides caccae	Fusicatenibacter saccharivorans			Alistipes shahii		Akkermansia muciniphila		Bacteroides caccae		Barnesiella intestinihominis				Phascolarctobacterium sp CAG:266			Bacteroides dorei	Blautia wexlerae		Bacteroides caccae
									Alistipes shahii				Oscillibacter sp CAG:241		Odoribacter splanchnicus		Akkermansia muciniphila						Bacteroides cellulosilyticus		Methanobrevibacter smithii		Hungatella hathewayi		Firmicutes bacterium CAG:110				Eubacterium sp CAG:180			Ruminococcus bromii	Blautia obeum		Bacteroides cellulosilyticus
									Alistipes finegoldii				Clostridium sp CAG:413		Bacteroides caccae		Eubacterium siraeum								Oscillibacter sp 57 20		Odoribacter splanchnicus		Akkermansia muciniphila				Oscillibacter sp 57 20				Ruminococcus gnavus		Akkermansia muciniphila
									Alistipes onderdonkii				Oscillibacter sp 57 20				Eubacterium sp CAG:180								Bifidobacterium animalis		Dialister sp CAG:357		Oscillibacter sp CAG:241
													Eubacterium siraeum																Odoribacter splanchnicus
													Bacteroides sp CAG:144
Ireland (PRJEB37017)	Firmicutes bacterium CAG:534	Bacteroides vulgatus	Clostridium leptum	Bacteroides vulgatus	Bacteroides vulgatus		Bacteroides sp CAG:144		Alistipes finegoldii	Bacteroides vulgatus	Bacteroides fragilis	Bacteroides vulgatus	Clostridium leptum	Bacteroides vulgatus	Clostridium leptum	Bacteroides caccae	Clostridium leptum	Bacteroides vulgatus	Clostridium leptum	Bacteroides vulgatus	Firmicutes bacterium CAG:534	Bacteroides vulgatus	Alistipes finegoldii	Bacteroides caccae	Bacteroides sp CAG:443	Bacteroides vulgatus	Alistipes finegoldii	Bacteroides vulgatus	Bacteroides vulgatus	Alistipes finegoldii	Oscillibacter sp 57 20	Bacteroides vulgatus	Clostridium leptum	Bacteroides vulgatus			Collinsella aerofaciens	Bacteroides vulgatus	Oscillibacter sp 57 20	Bacteroides vulgatus
	Bacteroides intestinalis	Bacteroides caccae	Bacteroides fragilis							Bacteroides caccae			Akkermansia muciniphila	Bacteroides caccae	Alistipes finegoldii	Bacteroides xylanisolvens	Akkermansia muciniphila	Faecalitalea cylindroides	Parabacteroides goldsteinii		Collinsella aerofaciens		Eubacterium siraeum	Bacteroides xylanisolvens	Alistipes finegoldii	Bacteroides stercoris	Anaerostipes hadrus	Bacteroides xylanisolvens	Roseburia intestinalis	Bifidobacterium adolescentis	Alistipes finegoldii	Bacteroides xylanisolvens	Bacteroides intestinalis	Bacteroides caccae			Eubacterium hallii	Blautia wexlerae	Clostridium leptum	Bacteroides caccae
	Eubacterium hallii		Anaerostipes hadrus							Bacteroides xylanisolvens			Parabacteroides distasonis		Bacteroides intestinalis	Eubacterium sp CAG:180	Parabacteroides goldsteinii	Bacteroides caccae	Anaerostipes hadrus		Bacteroides fragilis			Bacteroides stercoris		Bacteroides xylanisolvens	Butyrivibrio crossotus	Alistipes putredinis	Bacteroides stercoris	Bacteroides dorei	Akkermansia muciniphila	Bacteroides stercoris	Alistipes finegoldii	Bacteroides stercoris			Ruminococcus bromii	Bacteroides caccae	Bacteroides intestinalis
	Anaerostipes hadrus														Bacteroides sp CAG:443	Roseburia faecis	Firmicutes bacterium CAG:534									Bacteroides thetaiotaomicron	Bacteroides sp CAG:443	Roseburia faecis		Bacteroides cellulosilyticus	Anaerostipes hadrus	Bacteroides caccae	Bacteroides sp CAG:443	Bacteroides xylanisolvens					Butyrivibrio crossotus
																	Eubacterium hallii									Faecalibacterium prausnitzii	Akkermansia muciniphila			Oscillibacter sp 57 20	Butyrivibrio crossotus		Akkermansia muciniphila
																											Bacteroides cellulosilyticus				Collinsella aerofaciens		Parabacteroides distasonis
Israel (PRJEB11532)	Anaerostipes hadrus	Prevotella copri	Anaerostipes hadrus	Prevotella copri	Bifidobacterium longum	Prevotella copri	Methanobrevibacter smithii	Bacteroides vulgatus	Bifidobacterium adolescentis	Prevotella copri	Prevotella copri	Methanobrevibacter smithii	Akkermansia muciniphila	Prevotella copri	Anaerostipes hadrus	Prevotella copri	Akkermansia muciniphila	Prevotella copri	Anaerostipes hadrus	Prevotella copri	Methanobrevibacter smithii	Prevotella copri	Bifidobacterium adolescentis	Prevotella copri	Methanobrevibacter smithii	Prevotella copri	Methanobrevibacter smithii	Prevotella copri	Prevotella copri	Ruminococcus bromii	Methanobrevibacter smithii	Prevotella copri	Methanobrevibacter smithii	Prevotella copri	Fusicatenibacter saccharivorans	Prevotella copri	Eubacterium hallii	Prevotella copri	Firmicutes bacterium CAG:110	Prevotella copri
	Eubacterium hallii	Bacteroides vulgatus	Methanobrevibacter smithii	Bacteroides vulgatus	Bifidobacterium bifidum	Bacteroides vulgatus	Alistipes putredinis	Prevotella copri	Alistipes finegoldii	Bacteroides vulgatus	Bacteroides plebeius	Akkermansia muciniphila	Methanobrevibacter smithii	Bacteroides vulgatus	Akkermansia muciniphila	Bacteroides vulgatus	Methanobrevibacter smithii	Bacteroides vulgatus	Methanobrevibacter smithii	Bacteroides vulgatus	Odoribacter splanchnicus	Bacteroides vulgatus	Methanobrevibacter smithii	Bacteroides vulgatus	Akkermansia muciniphila	Bacteroides vulgatus	Akkermansia muciniphila	Bacteroides uniformis	Bacteroides vulgatus	Bifidobacterium adolescentis	Akkermansia muciniphila	Bacteroides uniformis	Akkermansia muciniphila	Bacteroides uniformis	Bacteroides dorei	Bacteroides vulgatus	Anaerostipes hadrus	Bacteroides vulgatus	Collinsella aerofaciens	Bacteroides vulgatus
	Bacteroides salyersiae	Bacteroides plebeius	Eubacterium hallii	Bacteroides uniformis	Bifidobacterium catenulatum		Escherichia coli	Bacteroides plebeius	Methanobrevibacter smithii		Prevotella sp AM42 24	Escherichia coli	Eubacterium siraeum		Alistipes finegoldii	Roseburia faecis	Eubacterium siraeum	Bacteroides plebeius	Bifidobacterium adolescentis	Bacteroides uniformis	Clostridium sp CAG:413		Akkermansia muciniphila	Bacteroides uniformis	Collinsella aerofaciens	Bacteroides plebeius	Odoribacter splanchnicus	Lachnospira pectinoschiza	Bacteroides plebeius	Anaerostipes hadrus	Odoribacter splanchnicus	Bacteroides plebeius	Anaerostipes hadrus	Roseburia faecis	Escherichia coli	Lachnospira pectinoschiza	Fusicatenibacter saccharivorans	Bacteroides uniformis	Clostridium sp CAG:413	Bacteroides uniformis
	Escherichia coli	Bacteroides uniformis	Bifidobacterium adolescentis	Bacteroides plebeius	Bifidobacterium adolescentis		Parabacteroides distasonis	Roseburia faecis	Bifidobacterium catenulatum			Eubacterium siraeum	Firmicutes bacterium CAG:110		Methanobrevibacter smithii		Collinsella aerofaciens		Fusicatenibacter saccharivorans	Bacteroides plebeius	Alistipes finegoldii		Eubacterium siraeum		Firmicutes bacterium CAG:110		Alistipes shahii		Bacteroides massiliensis	Eubacterium siraeum	Dialister sp CAG:357		Odoribacter splanchnicus				Firmicutes bacterium CAG:110		Ruminococcus sp CAG:488
			Bifidobacterium pseudocatenulatum		Collinsella aerofaciens				Bifidobacterium bifidum			Bifidobacterium adolescentis	Alistipes shahii		Eubacterium siraeum		Alistipes shahii		Akkermansia muciniphila		Ruthenibacterium lactatiformans		Bifidobacterium longum		Odoribacter splanchnicus		Dialister sp CAG:357		Prevotella sp CAG:279	Bifidobacterium longum	Alistipes shahii		Ruthenibacterium lactatiformans				Ruminococcus bromii		Akkermansia muciniphila
			Fusicatenibacter saccharivorans		Ruminococcus bromii				Barnesiella intestinihominis			Bacteroides caccae	Collinsella aerofaciens		Barnesiella intestinihominis		Firmicutes bacterium CAG:110		Bifidobacterium pseudocatenulatum		Firmicutes bacterium CAG:170		Alistipes shahii		Alistipes finegoldii		Bacteroides salyersiae				Bacteroides salyersiae		Alistipes shahii				Collinsella aerofaciens		Bacteroides intestinalis
					Intestinibacter bartlettii				Collinsella aerofaciens				Bacteroides sp CAG:144		Bacteroides caccae		Bacteroides sp CAG:144				Odoribacter laneus		Collinsella aerofaciens		Alistipes inops		Ruthenibacterium lactatiformans				Ruminococcus sp CAG:488		Eubacterium siraeum				Blautia obeum		Bacteroides sp CAG:144
									Alistipes inops				Barnesiella intestinihominis								Intestinimonas butyriciproducens
Kazakhstan (PRJEB17632)	Parabacteroides distasonis	Prevotella copri	Anaerostipes hadrus	Bacteroides dorei	Bifidobacterium longum	Prevotella copri	Bacteroides vulgatus	Prevotella sp CAG:520	Bifidobacterium longum	Bacteroides dorei	Prevotella copri	Bacteroides vulgatus	Parabacteroides distasonis	Prevotella copri	Prevotella sp CAG:520	Bacteroides uniformis	Parabacteroides distasonis	Prevotella copri	Bacteroides vulgatus	Eubacterium rectale	Bacteroides vulgatus	Prevotella copri	Parabacteroides distasonis	Eubacterium siraeum	Parabacteroides distasonis	Prevotella copri	Bacteroides vulgatus	Prevotella copri	Prevotella copri	Ruminococcus bicirculans	Bacteroides vulgatus	Prevotella copri	Prevotella sp CAG:520	Bacteroides uniformis	Parabacteroides distasonis	Phascolarctobacterium succinatutens	Fusicatenibacter saccharivorans	Prevotella sp CAG:520	Bacteroides vulgatus	Prevotella copri
	Roseburia faecis	Bacteroides dorei	Roseburia faecis	Prevotella sp CAG:520	Bifidobacterium adolescentis				Bacteroides vulgatus		Prevotella sp CAG:1092	Alistipes putredinis	Akkermansia muciniphila	Eubacterium siraeum	Ruminococcus torques	Ruminococcus bicirculans	Akkermansia muciniphila	Eubacterium siraeum		Prevotella sp CAG:520		Prevotella sp CAG:520	Bacteroides vulgatus	Phascolarctobacterium succinatutens	Bacteroides vulgatus	Phascolarctobacterium succinatutens	Parabacteroides distasonis	Phascolarctobacterium succinatutens	Prevotella sp CAG:520	Bifidobacterium adolescentis	Prevotella sp CAG:279	Collinsella aerofaciens	Bacteroides eggerthii	Ruminococcus bicirculans	Bifidobacterium longum		Prevotella sp CAG:279	Prevotella copri	Escherichia coli	Prevotella sp CAG:520
	Anaerostipes hadrus	Eubacterium siraeum			Ruminococcus bicirculans				Bifidobacterium adolescentis		Parasutterella excrementihominis		Ruminococcus bromii	Phascolarctobacterium succinatutens	Bacteroides eggerthii	Prevotella sp CAG:279	Ruminococcus bromii	Phascolarctobacterium succinatutens					Bifidobacterium adolescentis	Collinsella aerofaciens	Akkermansia muciniphila	Collinsella aerofaciens	Prevotella sp CAG:279	Collinsella aerofaciens	Eubacterium siraeum	Escherichia coli	Parabacteroides distasonis	Ruminococcus torques	Bacteroides dorei	Bifidobacterium longum			Bacteroides vulgatus		Clostridium sp CAG:632	Eubacterium rectale
					Bifidobacterium breve				Escherichia coli				Prevotella sp CAG:279		Bacteroides dorei	Bifidobacterium longum	Prevotella sp CAG:279						Escherichia coli	Eubacterium rectale	Bifidobacterium adolescentis				Bacteroides eggerthii	Bifidobacterium longum	Clostridium sp CAG:632	Bacteroides dorei	Eubacterium siraeum	Prevotella sp CAG:279			Clostridium sp CAG:632			Eubacterium siraeum
					Roseburia faecis				Alistipes putredinis				Clostridium sp CAG:632				Bacteroides uniformis												Collinsella aerofaciens	Bacteroides uniformis	Clostridium sp CAG:413						Clostridium sp CAG:413			Phascolarctobacterium succinatutens
																															Akkermansia muciniphila
Sweden (PRJEB1786)
	Anaerostipes hadrus	Escherichia coli	Anaerostipes hadrus	Butyrivibrio crossotus	Ruminococcus gnavus	Bifidobacterium bifidum	Eubacterium rectale	Escherichia coli	Escherichia coli	Bacteroides plebeius			Firmicutes bacterium CAG:170		Methanobrevibacter smithii	Bacteroides plebeius	Methanobrevibacter smithii	Roseburia intestinalis	Anaerostipes hadrus	Bifidobacterium adolescentis	Firmicutes bacterium CAG:170		Escherichia coli	Bacteroides uniformis	Escherichia coli	Anaerostipes hadrus	Methanobrevibacter smithii	Ruminococcus bicirculans	Firmicutes bacterium CAG:170	Roseburia intestinalis	Methanobrevibacter smithii	Roseburia faecis	Methanobrevibacter smithii	Roseburia faecis		Anaerostipes hadrus	Eubacterium hallii	Escherichia coli	Escherichia coli	Eubacterium rectale
	Eubacterium rectale	Butyrivibrio crossotus	Eubacterium hallii			Escherichia coli	Faecalibacterium prausnitzii	Butyrivibrio crossotus	Alistipes putredinis				Clostridium sp CAG:413		Alistipes putredinis	Roseburia intestinalis	Alistipes putredinis		Bacteroides dorei	Butyrivibrio crossotus	Eubacterium sp CAG:180		Alistipes putredinis	Roseburia intestinalis	Methanobrevibacter smithii	Eubacterium rectale	Firmicutes bacterium CAG:170	Roseburia faecis	Alistipes putredinis	Eubacterium hallii	Firmicutes bacterium CAG:170	Ruminococcus bicirculans	Alistipes putredinis	Eubacterium hallii			Blautia wexlerae	Methanobrevibacter smithii	Butyrivibrio crossotus
			Bacteroides dorei										Butyrivibrio crossotus		Butyrivibrio crossotus	Eubacterium hallii	Akkermansia muciniphila				Firmicutes bacterium CAG:534		Bacteroides intestinalis	Eubacterium hallii	Bacteroides intestinalis		Butyrivibrio crossotus	Eubacterium hallii	Butyrivibrio crossotus	Ruminococcus bicirculans	Butyrivibrio crossotus	Roseburia intestinalis	Butyrivibrio crossotus	Roseburia intestinalis			Anaerostipes hadrus	Alistipes putredinis	Firmicutes bacterium CAG:170
			Ruminococcus bromii										Akkermansia muciniphila		Escherichia coli	Dorea longicatena							Butyrivibrio crossotus		Alistipes putredinis		Alistipes putredinis	Roseburia intestinalis		Eubacterium sp CAG:251	Alistipes putredinis		Akkermansia muciniphila	Ruminococcus bicirculans			Blautia obeum	Eubacterium siraeum
															Akkermansia muciniphila	Eubacterium sp CAG:251									Eubacterium siraeum		Akkermansia muciniphila	Eubacterium sp CAG:251		Bacteroides plebeius	Bifidobacterium adolescentis			Eubacterium sp CAG:251			Ruminococcus bicirculans
UK (PRJEB9576)	Anaerostipes hadrus	Bacteroides uniformis	Anaerostipes hadrus	Bacteroides uniformis	Bifidobacterium bifidum	Bacteroides vulgatus	Alistipes inops	Bacteroides vulgatus	Alistipes putredinis	Bacteroides uniformis	Bacteroides cellulosilyticus	Ruminococcus bromii	Eubacterium sp CAG:180	Bacteroides vulgatus	Alistipes putredinis	Bacteroides uniformis	Oscillibacter sp CAG:241	Bacteroides uniformis	Anaerostipes hadrus	Bacteroides uniformis	Oscillibacter sp CAG:241	Bacteroides uniformis	Anaerostipes hadrus	Eubacterium rectale	Ruminococcus bromii	Bacteroides vulgatus	Bacteroides vulgatus	Bacteroides uniformis	Bacteroides vulgatus	Ruminococcus bromii	Bacteroides vulgatus	Bacteroides uniformis	Bacteroides vulgatus	Bacteroides uniformis			Ruminococcus bromii	Bacteroides vulgatus	Firmicutes bacterium CAG:238	Bacteroides uniformis
	Dorea sp CAG:317	Bacteroides eggerthii		Eubacterium rectale	Eubacterium sp CAG:251				Alistipes finegoldii	Eubacterium rectale	Bacteroides vulgatus	Eubacterium rectale	Ruminococcus bromii	Bacteroides dorei	Methanobrevibacter smithii	Eubacterium rectale	Oscillibacter sp 57 20	Eubacterium rectale	Bacteroides caccae	Ruminococcus bromii	Odoribacter splanchnicus	Eubacterium rectale	Eubacterium siraeum	Bacteroides uniformis	Alistipes inops	Anaerostipes hadrus	Bacteroides dorei	Ruminococcus bromii	Bacteroides dorei	Escherichia coli	Oscillibacter sp 57 20	Eubacterium rectale	Alistipes putredinis	Eubacterium rectale			Fusicatenibacter saccharivorans	Bacteroides dorei	Oscillibacter sp CAG:241	Eubacterium rectale
	Bacteroides vulgatus	Eubacterium sp CAG:251			Alistipes inops					Eubacterium sp CAG:251	Bacteroides fragilis		Firmicutes bacterium CAG:83		Bacteroides vulgatus		Firmicutes bacterium CAG:238	Escherichia coli		Eubacterium rectale	Firmicutes bacterium CAG:238		Parabacteroides distasonis	Bacteroides eggerthii	Escherichia coli	Eubacterium eligens	Oscillibacter sp 57 20	Eubacterium rectale	Oscillibacter sp CAG:241		Bacteroides dorei	Bacteroides eggerthii	Bacteroides dorei	Escherichia coli			Eubacterium hallii		Collinsella aerofaciens	Bacteroides eggerthii
										Bacteroides eggerthii	Bacteroides dorei				Parabacteroides distasonis		Alistipes putredinis				Intestinimonas butyriciproducens		Bacteroides caccae	Ruminococcus bromii		Bacteroides plebeius	Anaerostipes hadrus		Ruminococcus lactaris		Oscillibacter sp CAG:241	Eubacterium sp CAG:251	Eubacterium siraeum				Eubacterium rectale		Faecalibacterium prausnitzii	Alistipes inops
										Bifidobacterium adolescentis					Eubacterium siraeum		Alistipes shahii				Bacteroides caccae		Alistipes putredinis			Parabacteroides merdae	Methanobrevibacter smithii		Oscillibacter sp 57 20		Methanobrevibacter smithii		Alistipes shahii						Butyrivibrio crossotus
															Bacteroides dorei		Butyrivibrio crossotus				Methanobrevibacter smithii		Roseburia faecis				Bacteroides caccae		Eubacterium eligens		Eubacterium siraeum		Methanobrevibacter smithii						Alistipes finegoldii
																											Eubacterium siraeum		Prevotella copri				Oscillibacter sp CAG:241

## Sheet: Table S5.2
Pathways	GLYCOGENSYNTH-PWY: glycogen biosynthesis I (from ADP-D-Glucose)		CALVIN-PWY: Calvin-Benson-Bassham cycle		PWY66-409: superpathway of purine nucleotide salvage		PWY-5367: petroselinate biosynthesis		P164-PWY: purine nucleobases degradation I (anaerobic)		PWY-3001: superpathway of L-isoleucine biosynthesis I		PWY-5100: pyruvate fermentation to acetate and lactate II		PWY-5103: L-isoleucine biosynthesis III		PWY-6163: chorismate biosynthesis from 3-dehydroquinate		PWY-6317: galactose degradation I (Leloir pathway)		PWY-6470: peptidoglycan biosynthesis V (beta-lactam resistance)		PWY-6527: stachyose degradation		PWY-6936: seleno-amino acid biosynthesis		PWY-7111: pyruvate fermentation to isobutanol (engineered)		PWY0-1586: peptidoglycan maturation (meso-diaminopimelate containing)		PWY66-422: D-galactose degradation V (Leloir pathway)		BRANCHED-CHAIN-AA-SYN-PWY: superpathway of branched amino acid biosynthesis
Contribution	Direct	Indirect	Direct	Indirect	Direct	Indirect	Direct	Indirect	Direct	Indirect	Direct	Indirect	Direct	Indirect	Direct	Indirect	Direct	Indirect	Direct	Indirect	Direct	Indirect	Direct	Indirect	Direct	Indirect	Direct	Indirect	Direct	Indirect	Direct	Indirect	Direct	Indirect
China:1 (PRJEB21528)	Roseburia inulinivorans	Bacteroides stercoris	Roseburia inulinivorans	Bacteroides stercoris	Ruminococcus torques	Alistipes putredinis	Ruminococcus torques	Alistipes putredinis	Dorea longicatena	Alistipes finegoldii	Bacteroides stercoris	Roseburia faecis	Roseburia inulinivorans	Bacteroides stercoris	Alistipes putredinis	Lachnospira pectinoschiza	Roseburia inulinivorans	Alistipes finegoldii	Roseburia inulinivorans	Bacteroides stercoris	Bacteroides plebeius	Prevotella copri	Roseburia inulinivorans	Bacteroides stercoris	Holdemanella biformis	Alistipes putredinis	Roseburia inulinivorans	Alistipes putredinis	Blautia wexlerae	Alistipes putredinis	Roseburia inulinivorans	Bacteroides stercoris	Alistipes putredinis	Lachnospira pectinoschiza
	Anaerostipes hadrus	Alistipes finegoldii	Anaerostipes hadrus	Alistipes finegoldii	Streptococcus salivarius			Bacteroides thetaiotaomicron	Dorea formicigenerans		Alistipes putredinis	Roseburia intestinalis	Anaerostipes hadrus	Ruminococcus bromii		Roseburia faecis	Anaerostipes hadrus	Bacteroides thetaiotaomicron	Anaerostipes hadrus	Bacteroides thetaiotaomicron	Anaerostipes hadrus	Ruminococcus bromii	Anaerostipes hadrus	Bacteroides thetaiotaomicron	Anaerostipes hadrus	Alistipes finegoldii	Bacteroides plebeius	Alistipes finegoldii	Roseburia inulinivorans	Eubacterium ventriosum	Anaerostipes hadrus	Bacteroides thetaiotaomicron	Bacteroides caccae	Roseburia faecis
	Dorea longicatena		Megamonas funiformis	Bacteroides thetaiotaomicron	Megamonas funiformis			Bacteroides uniformis	Ruminococcus torques		Firmicutes bacterium CAG:83	Megamonas funiformis	Eubacterium eligens	Bacteroides thetaiotaomicron		Megamonas funiformis	Bacteroides plebeius	Ruminococcus bromii	Faecalibacterium prausnitzii	Alistipes finegoldii	Roseburia inulinivorans	Escherichia coli	Blautia wexlerae	Alistipes putredinis	Bacteroides vulgatus	Escherichia coli	Anaerostipes hadrus	Bacteroides stercoris	Lachnospira pectinoschiza	Prevotella copri	Faecalibacterium prausnitzii	Ruminococcus bromii		Megamonas funiformis
	Eubacterium eligens		Eubacterium eligens	Dialister sp CAG:357	Faecalibacterium prausnitzii				Blautia wexlerae		Bacteroides uniformis	Bacteroides fragilis	Bacteroides plebeius	Alistipes finegoldii		Roseburia intestinalis	Prevotella sp CAG:520	Bacteroides uniformis	Bacteroides eggerthii	Ruminococcus bromii	Prevotella stercorea		Fusicatenibacter saccharivorans		Dorea longicatena	Dialister sp CAG:357	Eubacterium eligens	Dialister sp CAG:357		Alistipes finegoldii	Eubacterium eligens	Alistipes finegoldii		Roseburia intestinalis
	Roseburia intestinalis			Escherichia coli	Blautia obeum				Roseburia inulinivorans			Lachnospira pectinoschiza	Bacteroides eggerthii			Prevotella stercorea	Eubacterium eligens	Escherichia coli	Eubacterium eligens		Bacteroides eggerthii		Lachnospira pectinoschiza		Eubacterium eligens			Escherichia coli		Bacteroides intestinalis	Bacteroides eggerthii			Prevotella stercorea
	Lachnospira pectinoschiza			Ruminococcus bromii					Roseburia intestinalis			Megamonas hypermegale				Bacteroides fragilis					Eubacterium eligens		Faecalibacterium prausnitzii		Roseburia faecis			Prevotella copri		Dialister sp CAG:357	Blautia wexlerae			Roseburia hominis
	Bacteroides eggerthii								Anaerostipes hadrus							Eubacterium rectale					Fusicatenibacter saccharivorans		Bacteroides eggerthii							Bacteroides massiliensis				Eubacterium rectale
	Faecalibacterium prausnitzii															Roseburia hominis																		Megamonas hypermegale
																Blautia wexlerae
China:2 (PRJEB12123)	Dorea formicigenerans	Prevotella copri	Eubacterium rectale	Bacteroides uniformis	Ruminococcus torques	Alistipes putredinis	Ruminococcus torques	Bacteroides uniformis	Dorea longicatena	Prevotella copri	Bacteroides stercoris	Prevotella sp CAG:279	Eubacterium hallii	Prevotella copri	Prevotella copri	Escherichia coli	Eubacterium rectale	Prevotella copri	Dorea longicatena	Prevotella copri	Prevotella copri	Escherichia coli	Dorea longicatena	Prevotella copri	Dorea longicatena	Prevotella copri	Bacteroides stercoris	Alistipes putredinis	Prevotella copri	Collinsella aerofaciens	Dorea longicatena	Prevotella copri	Prevotella copri	Escherichia coli
	Dorea longicatena	Bacteroides vulgatus	Eubacterium hallii	Bacteroides thetaiotaomicron	Escherichia coli	Bacteroides uniformis	Escherichia coli		Coprococcus comes	Eubacterium eligens	Dorea longicatena	Odoribacter splanchnicus	Dorea formicigenerans	Bacteroides vulgatus	Alistipes putredinis	Lachnospira pectinoschiza	Bacteroides stercoris		Eubacterium rectale	Bacteroides vulgatus	Phascolarctobacterium succinatutens	Ruminococcus gnavus	Ruminococcus gnavus	Bacteroides vulgatus	Lachnospira pectinoschiza	Bacteroides thetaiotaomicron	Eubacterium rectale	Dialister sp CAG:357	Bacteroides uniformis	Dorea longicatena	Fusobacterium mortiferum	Bacteroides vulgatus	Alistipes putredinis	Lachnospira pectinoschiza
	Blautia obeum		Dorea longicatena		Ruminococcus bromii	Eubacterium eligens	Ruminococcus bromii		Dorea formicigenerans		Eubacterium rectale	Roseburia hominis	Eubacterium rectale	Bacteroides uniformis	Bacteroides uniformis	Megamonas funiformis	Ruminococcus bromii		Ruminococcus gnavus		Parabacteroides merdae	Dorea longicatena	Eubacterium rectale		Collinsella aerofaciens	Prevotella sp CAG:279	Ruminococcus bromii	Bacteroides vulgatus	Klebsiella pneumoniae	Coprococcus comes	Eubacterium rectale		Bacteroides uniformis	Collinsella aerofaciens
	Fusobacterium mortiferum		Megamonas funiformis		Fusobacterium mortiferum				Escherichia coli		Ruminococcus torques		Roseburia inulinivorans		Roseburia hominis	Collinsella aerofaciens	Eubacterium hallii		Lachnospira pectinoschiza		Alistipes putredinis	Eubacterium sp CAG:180	Lachnospira pectinoschiza		Ruminococcus torques		Dorea longicatena	Prevotella sp CAG:279	Bacteroides vulgatus	Fusobacterium mortiferum	Collinsella aerofaciens		Roseburia hominis	Megamonas funiformis
	Lachnospira pectinoschiza		Ruminococcus gnavus		Bacteroides massiliensis				Flavonifractor plautii		Anaerostipes hadrus		Anaerostipes hadrus		Phascolarctobacterium succinatutens	Bacteroides massiliensis	Dorea longicatena		Fusobacterium mortiferum		Bacteroides uniformis	Coprococcus comes	Fusobacterium mortiferum		Anaerostipes hadrus		Eubacterium sp CAG:180			Megamonas funiformis	Lachnospira pectinoschiza		Phascolarctobacterium succinatutens	Megamonas hypermegale
	Ruminococcus torques		Roseburia inulinivorans		Roseburia inulinivorans				Blautia wexlerae		Flavonifractor plautii		Fusobacterium mortiferum				Megamonas funiformis		Roseburia inulinivorans				Roseburia inulinivorans		Eubacterium rectale		Bacteroides massiliensis			Eubacterium sp CAG:180	Ruminococcus gnavus
	Roseburia inulinivorans		Anaerostipes hadrus		Collinsella aerofaciens				Clostridium sp CAG:299		Roseburia inulinivorans		Ruminococcus bromii				Roseburia inulinivorans		Blautia wexlerae				Blautia wexlerae		Roseburia intestinalis						Roseburia inulinivorans
	Eubacterium hallii		Bacteroides massiliensis						Clostridium sp CAG:58								Eubacterium sp CAG:180		Collinsella aerofaciens				Ruminococcus torques								Eubacterium sp CAG:180
																	Fusobacterium mortiferum
Denmark (PRJEB1220)	Faecalibacterium prausnitzii	Prevotella copri	Butyrivibrio crossotus	Escherichia coli	Butyrivibrio crossotus	Prevotella copri	Eubacterium rectale	Butyrivibrio crossotus	Dorea longicatena	Faecalibacterium prausnitzii	Prevotella copri	Bacteroides dorei	Butyrivibrio crossotus	Prevotella copri	Butyrivibrio crossotus	Bacteroides vulgatus	Ruminococcus bromii	Alistipes putredinis	Faecalibacterium prausnitzii	Prevotella copri	Prevotella copri	Alistipes finegoldii	Lachnospira pectinoschiza	Alistipes putredinis	Bacteroides vulgatus	Alistipes putredinis	Butyrivibrio crossotus	Escherichia coli	Prevotella copri	Butyrivibrio crossotus	Faecalibacterium prausnitzii	Prevotella copri	Butyrivibrio crossotus	Bacteroides vulgatus
	Fusicatenibacter saccharivorans	Bacteroides vulgatus	Akkermansia muciniphila	Bacteroides vulgatus	Faecalibacterium prausnitzii	Lachnospira pectinoschiza	Prevotella copri		Escherichia coli	Alistipes putredinis	Eubacterium rectale	Fusicatenibacter saccharivorans	Firmicutes bacterium CAG:238	Bacteroides vulgatus	Faecalibacterium prausnitzii	Escherichia coli	Eubacterium rectale	Bacteroides intestinalis	Odoribacter splanchnicus	Bacteroides vulgatus	Ruminococcus bromii	Firmicutes bacterium CAG:170	Eubacterium rectale	Alistipes finegoldii	Ruminococcus bromii	Bacteroides dorei	Faecalibacterium prausnitzii	Bacteroides vulgatus	Lachnospira pectinoschiza	Alistipes putredinis	Fusicatenibacter saccharivorans	Bacteroides vulgatus	Faecalibacterium prausnitzii	Escherichia coli
	Butyrivibrio crossotus	Escherichia coli	Bacteroides intestinalis	Bacteroides thetaiotaomicron	Prevotella sp CAG:617		Escherichia coli		Coprococcus comes	Akkermansia muciniphila	Bacteroides vulgatus	Alistipes finegoldii	Firmicutes bacterium CAG:110	Escherichia coli	Akkermansia muciniphila	Bacteroides thetaiotaomicron	Lachnospira pectinoschiza	Bifidobacterium adolescentis	Coprococcus eutactus	Escherichia coli	Bacteroides eggerthii	Bacteroides dorei	Ruminococcus bromii	Bacteroides plebeius	Lachnospira pectinoschiza	Alistipes finegoldii	Akkermansia muciniphila	Bacteroides thetaiotaomicron	Bacteroides vulgatus	Akkermansia muciniphila	Akkermansia muciniphila	Escherichia coli	Akkermansia muciniphila	Bacteroides thetaiotaomicron
	Bacteroides dorei	Bacteroides eggerthii	Collinsella aerofaciens				Ruminococcus gnavus		Ruminococcus bromii	Bacteroides cellulosilyticus	Ruminococcus bromii		Firmicutes bacterium CAG:95		Bifidobacterium adolescentis		Bacteroides eggerthii	Bacteroides plebeius	Fusicatenibacter saccharivorans	Bacteroides stercoris	Paraprevotella xylaniphila		Eubacterium sp CAG:180	Bacteroides sp CAG:661	Prevotella sp CAG:1185	Bacteroides plebeius	Bacteroides intestinalis		Escherichia coli	Alistipes finegoldii	Coprococcus eutactus	Bacteroides stercoris	Bifidobacterium adolescentis
		Bacteroides stercoris	Barnesiella intestinihominis						Eubacterium sp CAG:251		Lachnospira pectinoschiza		Faecalibacterium prausnitzii		Bacteroides intestinalis			Odoribacter splanchnicus	Eubacterium siraeum	Paraprevotella xylaniphila	Lachnospira pectinoschiza		Prevotella sp CAG:1185		Dorea longicatena	Bacteroides sp CAG:661	Bacteroides cellulosilyticus		Eubacterium rectale	Bacteroides sp CAG:661	Eubacterium siraeum		Bacteroides intestinalis
		Paraprevotella xylaniphila	Bacteroides plebeius						Bacteroides ovatus		Coprococcus comes		Bacteroides dorei		Bacteroides uniformis			Fusobacterium sp CAG:439			Roseburia faecis						Fusicatenibacter saccharivorans				Odoribacter splanchnicus		Bacteroides uniformis
			Bacteroides dorei								Bacteroides eggerthii		Firmicutes bacterium CAG:170		Bacteroides dorei												Coprococcus eutactus						Bacteroides dorei
GBR (PRJEB39223)	Prevotella copri	Alistipes putredinis	Alistipes putredinis	Bacteroides uniformis	Ruminococcus torques	Alistipes putredinis	Ruminococcus torques	Alistipes putredinis	Coprococcus comes	Barnesiella intestinihominis	Prevotella copri	Odoribacter splanchnicus	Prevotella copri	Alistipes putredinis	Alistipes putredinis	Bacteroides uniformis	Roseburia intestinalis	Parasutterella excrementihominis	Roseburia inulinivorans	Alistipes putredinis	Alistipes putredinis	Roseburia intestinalis	Prevotella copri	Alistipes putredinis	Lachnospira pectinoschiza	Barnesiella intestinihominis	Prevotella copri	Alistipes putredinis	Prevotella copri	Alistipes putredinis	Roseburia intestinalis	Alistipes putredinis	Prevotella copri	Bacteroides sp CAG:144
	Roseburia intestinalis	Barnesiella intestinihominis	Methanobrevibacter smithii	Bacteroides stercoris	Roseburia inulinivorans	Streptococcus thermophilus	Coprococcus eutactus	Akkermansia muciniphila	Roseburia intestinalis	Butyrivibrio crossotus	Eubacterium rectale	Clostridium sp CAG:413	Roseburia intestinalis	Akkermansia muciniphila	Butyrivibrio crossotus	Bacteroides stercoris	Blautia sp CAG:257	Bacteroides thetaiotaomicron	Roseburia intestinalis	Oscillibacter sp 57 20	Methanobrevibacter smithii	Roseburia inulinivorans	Roseburia inulinivorans		Eubacterium rectale	Faecalibacterium prausnitzii	Roseburia intestinalis	Methanobrevibacter smithii	Bacteroides uniformis	Butyrivibrio crossotus	Lachnospira pectinoschiza	Barnesiella intestinihominis	Eubacterium rectale	Firmicutes bacterium CAG:110
	Lachnospira pectinoschiza	Oscillibacter sp 57 20	Akkermansia muciniphila	Acidaminococcus intestini	Roseburia intestinalis	Akkermansia muciniphila			Bacteroides stercoris	Faecalibacterium prausnitzii	Bacteroides stercoris	Roseburia hominis	Eubacterium sp CAG:274	Streptococcus thermophilus	Bifidobacterium animalis		Eubacterium rectale	Clostridium sp CAG:413	Lachnospira pectinoschiza	Barnesiella intestinihominis	Oscillibacter sp 57 20	Bacteroides uniformis	Coprococcus comes		Ruminococcus torques	Eubacterium siraeum	Roseburia inulinivorans	Firmicutes bacterium CAG:110	Lachnospira pectinoschiza	Faecalibacterium prausnitzii	Coprococcus comes	Oscillibacter sp 57 20	Roseburia intestinalis	Clostridium sp CAG:413
	Blautia wexlerae	Bacteroides thetaiotaomicron	Oscillibacter sp 57 20	Prevotella sp CAG:279	Prevotella sp CAG:279	Barnesiella intestinihominis			Blautia obeum		Ruminococcus torques			Faecalibacterium prausnitzii	Roseburia hominis			Odoribacter splanchnicus	Eubacterium rectale		Akkermansia muciniphila		Eubacterium rectale		Roseburia faecis	Oscillibacter sp 57 20	Lachnospira pectinoschiza	Clostridium sp CAG:413	Roseburia inulinivorans	Streptococcus thermophilus	Blautia wexlerae	Bifidobacterium animalis	Blautia sp CAG:257	Odoribacter splanchnicus
	Roseburia faecis		Anaerostipes hadrus		Roseburia faecis	Bacteroides dorei			Ruminococcus torques		Eubacterium sp CAG:274			Barnesiella intestinihominis	Methanobrevibacter smithii			Eubacterium sp CAG:180	Catenibacterium mitsuokai		Barnesiella intestinihominis		Roseburia intestinalis		Roseburia intestinalis	Bacteroides sp CAG:144	Blautia sp CAG:257		Eubacterium sp CAG:274		Roseburia inulinivorans		Bifidobacterium adolescentis
			Faecalibacterium prausnitzii						Eubacterium sp CAG:274		Blautia sp CAG:257			Oscillibacter sp 57 20	Akkermansia muciniphila			Alistipes onderdonkii	Prevotella copri		Faecalibacterium prausnitzii		Lachnospira pectinoschiza				Eubacterium rectale		Coprococcus comes		Roseburia faecis		Ruminococcus torques
									Dorea formicigenerans		Collinsella aerofaciens			Eubacterium siraeum	Ruminococcus bicirculans			Bacteroides salyersiae	Blautia sp CAG:257		Bifidobacterium animalis		Catenibacterium mitsuokai
															Eubacterium siraeum								Blautia sp CAG:257
																							Prevotella sp CAG:279
Ireland (PRJEB37017)	Anaerostipes hadrus	Bacteroides vulgatus	Anaerostipes hadrus	Bacteroides caccae	Eubacterium sp CAG:180		Bacteroides vulgatus		Alistipes finegoldii	Bacteroides xylanisolvens	Bacteroides vulgatus	Bacteroides fragilis	Ruminococcus lactaris	Bacteroides vulgatus	Clostridium leptum	Bacteroides caccae	Bacteroides vulgatus	Bacteroides sp CAG:443	Anaerostipes hadrus	Bacteroides vulgatus	Alistipes putredinis	Bacteroides fragilis	Roseburia faecis	Alistipes finegoldii	Bacteroides vulgatus	Alistipes finegoldii	Clostridium leptum	Bacteroides caccae	Bacteroides vulgatus	Alistipes finegoldii		Bacteroides vulgatus	Alistipes putredinis	Streptococcus salivarius
	Butyrivibrio crossotus	Roseburia intestinalis	Bacteroides sp CAG:443	Roseburia intestinalis	Bacteroides vulgatus		Eubacterium sp CAG:180		Bacteroides intestinalis		Alistipes putredinis	Bifidobacterium adolescentis	Oscillibacter sp 57 20	Roseburia intestinalis	Butyrivibrio crossotus	Bacteroides xylanisolvens	Alistipes putredinis	Bifidobacterium adolescentis	Parabacteroides goldsteinii	Roseburia intestinalis	Roseburia faecis	Alistipes finegoldii	Bacteroides pectinophilus	Butyrivibrio crossotus	Roseburia faecis	Bacteroides intestinalis	Butyrivibrio crossotus	Roseburia intestinalis	Bacteroides caccae	Butyrivibrio crossotus		Roseburia intestinalis	Lachnospira pectinoschiza	Bifidobacterium adolescentis
		Bacteroides xylanisolvens	Butyrivibrio crossotus	Bacteroides xylanisolvens					Collinsella aerofaciens		Faecalitalea cylindroides	Streptococcus salivarius	Collinsella aerofaciens	Bacteroides caccae	Parabacteroides distasonis	Bacteroides vulgatus	Faecalitalea cylindroides	Alistipes finegoldii	Clostridium leptum	Bacteroides xylanisolvens	Bacteroides vulgatus	Bifidobacterium adolescentis	Bacteroides sp CAG:144	Ruminococcus bicirculans		Bacteroides dorei	Parabacteroides distasonis	Bacteroides xylanisolvens	Bacteroides xylanisolvens	Bacteroides intestinalis		Bacteroides stercoris	Roseburia faecis	Bacteroides intestinalis
			Parabacteroides merdae	Lachnospira pectinoschiza					Oscillibacter sp CAG:241		Bacteroides stercoris	Oscillibacter sp 57 20	Eubacterium hallii	Bacteroides thetaiotaomicron	Parabacteroides goldsteinii	Bacteroides clarus		Bacteroides dorei		Bacteroides stercoris	Faecalitalea cylindroides	Bacteroides cellulosilyticus	Eubacterium eligens			Clostridium leptum	Akkermansia muciniphila	Alistipes putredinis	Bacteroides stercoris	Bacteroides sp CAG:443		Bacteroides xylanisolvens	Faecalitalea cylindroides	Alistipes finegoldii
				Faecalibacterium prausnitzii					Oscillibacter sp 57 20			Bacteroides cellulosilyticus	Butyrivibrio crossotus			Butyrivibrio sp CAG:318		Oscillibacter sp 57 20			Bacteroides coprocola		Eubacterium sp CAG:180			Bacteroides sp CAG:443		Lachnospira pectinoschiza						Oscillibacter sp 57 20
				Bacteroides stercoris								Alistipes finegoldii	Anaerostipes hadrus								Bacteroides sp CAG:530							Bacteroides clarus
Israel (PRJEB11532)	Anaerostipes hadrus	Prevotella copri	Eubacterium hallii	Bacteroides vulgatus	Streptococcus thermophilus	Collinsella aerofaciens	Ruminococcus torques	Bacteroides uniformis	Coprococcus catus	Prevotella copri	Bacteroides caccae	Prevotella copri	Escherichia coli	Prevotella copri	Escherichia coli	Bacteroides vulgatus	Lachnospira pectinoschiza	Bifidobacterium adolescentis	Anaerostipes hadrus	Prevotella copri	Prevotella copri	Collinsella aerofaciens	Anaerostipes hadrus	Prevotella copri	Bacteroides vulgatus	Eubacterium siraeum	Escherichia coli	Prevotella sp CAG:279	Prevotella copri	Methanobrevibacter smithii	Anaerostipes hadrus	Prevotella copri	Escherichia coli	Bacteroides vulgatus
	Eubacterium hallii	Bacteroides vulgatus	Escherichia coli	Prevotella copri		Escherichia coli	Dorea longicatena	Bacteroides plebeius	Methanobrevibacter smithii	Bacteroides vulgatus	Escherichia coli	Lachnospira pectinoschiza	Eubacterium hallii	Bacteroides vulgatus	Methanobrevibacter smithii	Bacteroides plebeius	Bacteroides vulgatus	Bifidobacterium longum	Escherichia coli	Bacteroides vulgatus	Lachnospira pectinoschiza	Bacteroides fragilis	Eubacterium hallii	Bacteroides vulgatus	Lachnospira pectinoschiza	Akkermansia muciniphila	Methanobrevibacter smithii	Acidaminococcus intestini	Bacteroides uniformis	Escherichia coli	Escherichia coli	Bacteroides vulgatus	Eubacterium hallii	Prevotella sp CAG:279
	Escherichia coli	Bacteroides uniformis	Collinsella aerofaciens	Bacteroides uniformis		Eubacterium siraeum	Coprococcus eutactus		Dorea longicatena		Eubacterium hallii	Prevotella sp CAG:279	Anaerostipes hadrus	Bacteroides uniformis	Bacteroides caccae	Prevotella sp CAG:279	Prevotella sp AM42 24	Bacteroides fragilis	Eubacterium hallii	Bacteroides uniformis	Bacteroides plebeius	Bifidobacterium bifidum	Eubacterium siraeum	Bacteroides uniformis	Roseburia faecis	Alistipes finegoldii	Bacteroides caccae	Bacteroides finegoldii	Bacteroides vulgatus	Akkermansia muciniphila	Eubacterium hallii	Bacteroides uniformis	Bacteroides caccae	Bacteroides plebeius
	Fusicatenibacter saccharivorans	Bacteroides plebeius	Anaerostipes hadrus						Anaerostipes hadrus		Bifidobacterium adolescentis	Acidaminococcus intestini	Firmicutes bacterium CAG:110		Bifidobacterium adolescentis		Roseburia intestinalis	Coprococcus catus	Eubacterium siraeum	Bacteroides plebeius	Roseburia intestinalis	Coprococcus catus	Escherichia coli	Bacteroides plebeius	Holdemanella biformis	Collinsella aerofaciens	Barnesiella intestinihominis		Bacteroides plebeius	Collinsella aerofaciens	Fusicatenibacter saccharivorans	Bacteroides plebeius	Methanobrevibacter smithii
	Bacteroides caccae		Methanobrevibacter smithii						Akkermansia muciniphila		Barnesiella intestinihominis		Collinsella aerofaciens		Eubacterium hallii		Eubacterium rectale	Bifidobacterium bifidum	Fusicatenibacter saccharivorans		Bacteroides vulgatus		Coprococcus eutactus			Methanobrevibacter smithii	Ruminococcus bromii		Bacteroides massiliensis	Ruminococcus bromii	Eubacterium siraeum		Bifidobacterium adolescentis
	Eubacterium siraeum		Eubacterium siraeum						Oscillibacter sp CAG:241		Dorea longicatena		Fusicatenibacter saccharivorans		Akkermansia muciniphila						Prevotella sp AM42 24		Fusicatenibacter saccharivorans				Roseburia sp CAG:303				Dorea formicigenerans		Akkermansia muciniphila
			Ruthenibacterium lactatiformans						Ruminococcus bromii				Ruthenibacterium lactatiformans		Dorea longicatena												Faecalibacterium prausnitzii						Dorea longicatena
									Clostridium sp CAG:413
Kazakhstan (PRJEB17632)	Dorea longicatena	Prevotella copri	Prevotella copri	Ruminococcus bicirculans	Ruminococcus torques	Bifidobacterium adolescentis	Prevotella sp CAG:520	Bacteroides vulgatus	Oscillibacter sp CAG:241	Prevotella copri	Prevotella copri	Ruminococcus bicirculans	Ruminococcus bromii	Prevotella sp CAG:520	Prevotella copri	Bacteroides vulgatus	Prevotella sp CAG:1092	Bacteroides vulgatus	Parabacteroides distasonis	Prevotella sp CAG:520	Prevotella copri	Escherichia coli	Parabacteroides distasonis	Phascolarctobacterium succinatutens	Bacteroides vulgatus	Prevotella sp CAG:520	Prevotella copri	Ruminococcus bicirculans	Prevotella copri	Bacteroides vulgatus	Parabacteroides distasonis	Prevotella sp CAG:520	Prevotella copri	Roseburia inulinivorans
	Clostridium sp CAG:413	Prevotella sp CAG:520	Bacteroides dorei	Prevotella sp CAG:279	Prevotella sp CAG:520	Bacteroides uniformis	Ruminococcus torques		Dorea longicatena	Prevotella sp CAG:520	Phascolarctobacterium succinatutens	Bifidobacterium longum	Roseburia faecis	Prevotella copri	Bacteroides eggerthii	Ruminococcus bicirculans	Bacteroides dorei	Ruminococcus bicirculans	Bifidobacterium longum	Phascolarctobacterium succinatutens	Bacteroides eggerthii	Bifidobacterium longum	Prevotella sp CAG:279	Eubacterium rectale	Dorea longicatena	Phascolarctobacterium succinatutens	Faecalibacterium prausnitzii	Escherichia coli	Ruminococcus torques	Bifidobacterium adolescentis	Bifidobacterium longum	Phascolarctobacterium succinatutens	Bacteroides eggerthii	Ruminococcus bicirculans
	Roseburia faecis	Phascolarctobacterium succinatutens		Bifidobacterium longum	Butyrivibrio crossotus	Ruminococcus bicirculans	Prevotella copri		Clostridium sp CAG:413		Bacteroides dorei	Prevotella sp CAG:279		Eubacterium siraeum	Faecalibacterium prausnitzii	Roseburia inulinivorans	Collinsella aerofaciens	Prevotella sp CAG:279	Ruminococcus bromii	Eubacterium rectale	Bacteroides dorei	Prevotella sp CAG:279	Ruminococcus bromii	Collinsella aerofaciens	Bacteroides uniformis	Collinsella aerofaciens	Bacteroides eggerthii	Roseburia inulinivorans	Bacteroides eggerthii	Bifidobacterium longum	Prevotella sp CAG:279	Prevotella copri	Faecalibacterium prausnitzii	Prevotella sp CAG:279
	Parabacteroides distasonis	Ruminococcus torques		Escherichia coli	Bacteroides eggerthii				Clostridium bolteae		Bacteroides eggerthii	Escherichia coli		Eubacterium rectale	Bacteroides dorei	Bifidobacterium longum	Bacteroides stercoris	Escherichia coli	Bacteroides uniformis	Ruminococcus torques	Prevotella sp CAG:520	Parabacteroides distasonis	Roseburia faecis	Ruminococcus torques		Bacteroides eggerthii	Bacteroides dorei	Prevotella sp CAG:279	Bacteroides dorei		Ruminococcus bromii	Bacteroides eggerthii	Bacteroides dorei	Escherichia coli
	Ruminococcus bromii	Prevotella sp CAG:1092		Ruminococcus bromii					Coprococcus comes		Faecalibacterium prausnitzii	Bifidobacterium pseudocatenulatum				Prevotella sp CAG:279		Bifidobacterium adolescentis			Faecalibacterium prausnitzii						Ruminococcus torques	Parabacteroides distasonis			Bacteroides uniformis			Bifidobacterium longum
				Akkermansia muciniphila					Escherichia coli							Escherichia coli		Roseburia inulinivorans													Dorea longicatena
				Bifidobacterium pseudocatenulatum
				Bifidobacterium adolescentis
Sweden (PRJEB1786)	Eubacterium hallii	Escherichia coli	Eubacterium hallii	Escherichia coli	Escherichia coli	Anaerostipes hadrus	Escherichia coli		Dorea formicigenerans	Escherichia coli	Anaerostipes hadrus	Escherichia coli	Eubacterium hallii	Escherichia coli	Anaerostipes hadrus	Escherichia coli	Eubacterium hallii	Escherichia coli	Anaerostipes hadrus	Escherichia coli	Anaerostipes hadrus	Escherichia coli	Roseburia intestinalis	Escherichia coli	Anaerostipes hadrus	Escherichia coli	Anaerostipes hadrus	Escherichia coli	Escherichia coli	Roseburia faecis	Anaerostipes hadrus	Escherichia coli	Anaerostipes hadrus	Escherichia coli
	Anaerostipes hadrus	Methanobrevibacter smithii	Anaerostipes hadrus	Eubacterium siraeum	Butyrivibrio crossotus		Ruminococcus torques		Anaerostipes hadrus	Alistipes putredinis	Eubacterium rectale	Eubacterium siraeum	Eubacterium rectale	Methanobrevibacter smithii	Eubacterium rectale	Methanobrevibacter smithii	Eubacterium rectale	Eubacterium siraeum	Eubacterium rectale	Methanobrevibacter smithii	Eubacterium rectale	Prevotella copri	Eubacterium rectale	Alistipes putredinis	Dorea longicatena	Eubacterium siraeum	Eubacterium rectale	Alistipes putredinis			Eubacterium rectale	Methanobrevibacter smithii	Eubacterium rectale	Alistipes putredinis
	Eubacterium rectale	Alistipes putredinis	Eubacterium rectale	Prevotella copri	Eubacterium siraeum		Butyrivibrio crossotus		Eubacterium hallii		Bacteroides uniformis	Eubacterium sp CAG:180	Anaerostipes hadrus	Eubacterium siraeum	Bacteroides uniformis	Alistipes putredinis	Anaerostipes hadrus	Firmicutes bacterium CAG:170	Roseburia intestinalis	Eubacterium siraeum	Ruminococcus bicirculans	Firmicutes bacterium CAG:170	Anaerostipes hadrus	Methanobrevibacter smithii	Eubacterium rectale	Bifidobacterium adolescentis	Bacteroides uniformis	Firmicutes bacterium CAG:170			Bacteroides uniformis	Alistipes putredinis	Ruminococcus bicirculans	Eubacterium siraeum
		Eubacterium siraeum	Ruminococcus bicirculans						Dorea longicatena		Ruminococcus bicirculans	Bifidobacterium adolescentis		Prevotella copri	Ruminococcus bromii	Eubacterium siraeum	Ruminococcus bicirculans	Prevotella copri	Roseburia faecis	Firmicutes bacterium CAG:170	Bacteroides uniformis	Eubacterium sp CAG:180	Roseburia faecis			Firmicutes bacterium CAG:170	Dorea longicatena	Prevotella copri				Eubacterium siraeum	Bacteroides uniformis	Eubacterium sp CAG:180
		Prevotella copri	Bacteroides uniformis						Bacteroides uniformis			Firmicutes bacterium CAG:170				Bifidobacterium adolescentis		Eubacterium sp CAG:180		Prevotella copri		Clostridium sp CAG:413	Dorea longicatena			Prevotella copri		Eubacterium sp CAG:180				Prevotella copri		Bifidobacterium adolescentis
		Coprococcus eutactus										Prevotella copri				Eubacterium sp CAG:180						Bacteroides intestinalis	Ruminococcus bicirculans					Barnesiella intestinihominis						Firmicutes bacterium CAG:170
UK (PRJEB9576)	Anaerostipes hadrus	Bacteroides uniformis	Oscillibacter sp CAG:241	Bacteroides uniformis	Eubacterium sp CAG:251	Streptococcus salivarius	Bacteroides uniformis	Bacteroides vulgatus	Ruminococcus bromii	Bacteroides vulgatus	Bacteroides vulgatus	Alistipes inops	Anaerostipes hadrus	Bacteroides uniformis	Eubacterium rectale	Oscillibacter sp CAG:241	Ruminococcus bromii	Oscillibacter sp CAG:241	Ruminococcus bromii		Ruminococcus bromii	Bacteroides plebeius	Lachnospira pectinoschiza	Bacteroides uniformis	Bacteroides vulgatus	Bacteroides uniformis	Ruminococcus bromii	Alistipes putredinis	Bacteroides uniformis	Alistipes putredinis	Ruminococcus bromii	Bacteroides dorei	Eubacterium rectale	Oscillibacter sp CAG:241
	Lachnospira pectinoschiza		Oscillibacter sp 57 20	Escherichia coli	Ruminococcus torques	Bacteroides vulgatus	Ruminococcus bromii	Bacteroides dorei	Eubacterium sp CAG:251	Cloacibacillus evryensis	Bacteroides dorei	Eubacterium sp CAG:251	Oscillibacter sp 57 20	Escherichia coli	Ruminococcus bromii	Bacteroides vulgatus	Eubacterium rectale		Eubacterium rectale		Coprococcus comes	Anaerostipes hadrus	Eubacterium siraeum	Catenibacterium mitsuokai	Anaerostipes hadrus	Alistipes inops	Dorea longicatena	Oscillibacter sp CAG:241	Eubacterium rectale	Methanobrevibacter smithii	Eubacterium sp CAG:180	Bacteroides vulgatus	Ruminococcus bromii	Alistipes shahii
	Oscillibacter sp 57 20		Eubacterium eligens	Roseburia intestinalis	Ruminococcus bromii	Bacteroides dorei	Eubacterium sp CAG:251		Bacteroides uniformis	Bacteroides dorei	Prevotella copri	Escherichia coli	Firmicutes bacterium CAG:238		Bacteroides uniformis	Parabacteroides distasonis	Bacteroides eggerthii		Roseburia intestinalis		Eubacterium rectale	Bacteroides caccae		Alistipes inops	Lachnospira pectinoschiza	Bifidobacterium adolescentis	Eubacterium rectale	Streptococcus salivarius	Escherichia coli		Coprococcus eutactus		Dorea longicatena	Parabacteroides distasonis
			Lachnospira pectinoschiza		Escherichia coli		Escherichia coli		Fusicatenibacter saccharivorans			Bifidobacterium adolescentis	Ruminococcus lactaris		Dorea longicatena		Roseburia intestinalis		Coprococcus eutactus		Bacteroides eggerthii	Parabacteroides distasonis			Bacteroides dorei	Catenibacterium mitsuokai	Eubacterium sp CAG:180		Fusicatenibacter saccharivorans		Eubacterium hallii		Bacteroides uniformis
			Alistipes putredinis						Dorea longicatena			Roseburia intestinalis	Oscillibacter sp CAG:241		Bacteroides eggerthii		Eubacterium sp CAG:180		Eubacterium hallii		Dorea longicatena				Eubacterium eligens	Holdemanella biformis	Eubacterium hallii				Eubacterium rectale		Bacteroides eggerthii
			Bacteroides vulgatus										Lachnospira pectinoschiza		Ruminococcus bicirculans		Coprococcus comes		Eubacterium sp CAG:180		Eubacterium sp CAG:180										Dorea longicatena		Ruminococcus bicirculans
			Bacteroides dorei												Roseburia intestinalis		Eubacterium hallii														Fusicatenibacter saccharivorans		Eubacterium hallii

## Sheet: Table S5.3
Enrichment	Functions	Reproducible contributors
		Direct	Indirect
Control	METH-ACETATE-PWY: methanogenesis from acetate	† Fusicatenibacter saccharivorans, Blautia wexlerae
	P161-PWY: acetylene degradation	Escherichia coli
	P163-PWY: L-lysine fermentation to acetate and butanoate
	P185-PWY: formaldehyde assimilation III (dihydroxyacetone cycle)	†* Anaerostipes hadrus
	PRPP-PWY: superpathway of histidine, purine, and pyrimidine biosynthesis	†* Alistipes putredinis, † Eubacterium siraeum
	PWY0-162: superpathway of pyrimidine ribonucleotides de novo biosynthesis	†* Alistipes putredinis
	PWY-1861: formaldehyde assimilation II (RuMP Cycle)	†* Anaerostipes hadrus	†Bacteroides uniformis
	PWY490-3: nitrate reduction VI (assimilatory)
	PWY-622: starch biosynthesis	†* Bifidobacterium longum	Prevotella copri
	PWY66-399: gluconeogenesis III	†* Akkermansia muciniphila, †* Alistipes putredinis
	PWY-6969: TCA cycle V (2-oxoglutarate ferredoxin oxidoreductase)
	PWY-7198: pyrimidine deoxyribonucleotides de novo biosynthesis IV	Methanobrevibacter smithii
	PWY-7199: pyrimidine deoxyribonucleosides salvage
	PWY-7200: superpathway of pyrimidine deoxyribonucleoside salvage
	PWY-7210: pyrimidine deoxyribonucleotides biosynthesis from CTP
	PWY-7211: superpathway of pyrimidine deoxyribonucleotides de novo biosynthesis	†* Alistipes putredinis
	PWY-7234: inosine-5'-phosphate biosynthesis III	* Alistipes finegoldii, †* Alistipes putredinis
	PWY-7316: dTDP-N-acetylviosamine biosynthesis
	PWY-7383: anaerobic energy metabolism (invertebrates, cytosol)	†* Akkermansia muciniphila
	RUMP-PWY: formaldehyde oxidation I	†* Anaerostipes hadrus
Obese	GLYCOGENSYNTH-PWY: glycogen biosynthesis I (from ADP-D-Glucose)	†* Anaerostipes hadrus	Prevotella copri
	BRANCHED-CHAIN-AA-SYN-PWY: superpathway of branched amino acid biosynthesis
	CALVIN-PWY: Calvin-Benson-Bassham cycle	†* Anaerostipes hadrus	Escherichia coli
	P164-PWY: purine nucleobases degradation I (anaerobic)	Dorea longicatena
	PWY0-1586: peptidoglycan maturation (meso-diaminopimelate containing)	Prevotella copri
	PWY-3001: superpathway of L-isoleucine biosynthesis I
	PWY-5100: pyruvate fermentation to acetate and lactate II	†* Anaerostipes hadrus	Prevotella copri
	PWY-5103: L-isoleucine biosynthesis III		Bacteroides vulgatus
	PWY-5367: petroselinate biosynthesis	Ruminococcus torques
	PWY-6163: chorismate biosynthesis from 3-dehydroquinate	Eubacterium rectale
	PWY-6317: galactose degradation I (Leloir pathway)
	PWY-6470: peptidoglycan biosynthesis V (beta-lactam resistance)
	PWY-6527: stachyose degradation	Lachnospira pectinoschiza
	PWY66-409: superpathway of purine nucleotide salvage	Ruminococcus torques
	PWY66-422: D-galactose degradation V (Leloir pathway)
	PWY-6936: seleno-amino acid biosynthesis	Bacteroides vulgatus, Lachnospira pectinoschiza, Dorea longicatena
	PWY-7111: pyruvate fermentation to isobutanol (engineered)
	Note:
	Species marked with bold letters are the obesity-associated biomarkers as identified from machine-learning analysis (Figure 4B)
	Asterisk (*) denotes predicted minimal species set that can be used to partially restore obese gut microbial function (Figure 6A)
	Dagger (†) denotes species with higher prevalence in control samples as recovered from meta-analysis result without employing any cutoff
	List of reproducible contributors:
	Akkermansia muciniphila, Alistipes finegoldii, Alistipes putredinis, Anaerostipes hadrus, Bacteroides vulgatus, Bifidobacterium longum, Blautia wexlerae, Dorea longicatena, Escherichia coli, Eubacterium rectale, Eubacterium siraeum, Fusicatenibacter saccharivorans, Lachnospira pectinoschiza, Methanobrevibacter smithii, Prevotella copri, Ruminococcus torques

## Sheet: Table S5.4
Functions	Datasets
	China:1	China:2	Denmark	GBR	Ireland	Israel	Kazakhstan	Sweden	UK
METH-ACETATE-PWY: methanogenesis from acetate						ü		ü
P161-PWY: acetylene degradation		ü	ü	ü		ü			ü
P163-PWY: L-lysine fermentation to acetate and butanoate		ü				ü
P185-PWY: formaldehyde assimilation III (dihydroxyacetone cycle)	ü	ü	ü		ü	ü	ü	ü	ü
PRPP-PWY: superpathway of histidine, purine, and pyrimidine biosynthesis		ü	ü	ü	ü	ü		ü	ü
PWY0-162: superpathway of pyrimidine ribonucleotides de novo biosynthesis	ü	ü	ü	ü	ü	ü		ü	ü
PWY-1861: formaldehyde assimilation II (RuMP Cycle)	ü	ü	ü	ü	ü	ü	ü	ü	ü
PWY490-3: nitrate reduction VI (assimilatory)			ü				ü
PWY-622: starch biosynthesis	ü	ü		ü		ü	ü
PWY66-399: gluconeogenesis III	ü	ü	ü	ü	ü	ü	ü	ü	ü
PWY-6969: TCA cycle V (2-oxoglutarate ferredoxin oxidoreductase)	ü	ü	ü	ü	ü	ü	ü	ü
PWY-7198: pyrimidine deoxyribonucleotides de novo biosynthesis IV	ü	ü	ü		ü	ü		ü	ü
PWY-7199: pyrimidine deoxyribonucleosides salvage	ü	ü		ü				ü
PWY-7200: superpathway of pyrimidine deoxyribonucleoside salvage	ü	ü		ü		ü
PWY-7210: pyrimidine deoxyribonucleotides biosynthesis from CTP	ü	ü			ü	ü	ü	ü
PWY-7211: superpathway of pyrimidine deoxyribonucleotides de novo biosynthesis	ü	ü	ü		ü	ü		ü	ü
PWY-7234: inosine-5'-phosphate biosynthesis III	ü	ü	ü	ü	ü	ü	ü	ü	ü
PWY-7316: dTDP-N-acetylviosamine biosynthesis	ü		ü	ü
PWY-7383: anaerobic energy metabolism (invertebrates, cytosol)	ü	ü	ü	ü	ü	ü	ü	ü
RUMP-PWY: formaldehyde oxidation I	ü	ü	ü	ü	ü	ü		ü	ü
Total	15	17	14	13	12	17	9	14	10
